# Supplementary material for: High-Resolution Translatome Analysis Reveals Cortical Cell Programs During Early Soybean Nodulation
Source: Front Plant Sci. 2022 Apr 14;13:820348. doi: 10.3389/fpls.2022.820348 (PMC9048599; doi:10.3389/fpls.2022.820348)
Supplement: Supplementary file 1 [file Data_Sheet_1.xlsx]

## Sheet: 72hpi Up-regulated DEGs
72hpi Up-regulated DEGs (≥ 2= fold change)
Gene	Mean_Control	Mean_Case	Mean_Change	LogFC	Pvalue	FDR	Method
GLYMA.01G007100	2.72692	11.4467	8.71977	1.87465	0.00160692	0.0226612	DeEdgeR
GLYMA.01G013100	11.2238	37.9791	26.7553	1.65301	9.53137e-07	5.75844e-05	DeEdgeR
GLYMA.01G027200	2.25801	5.95009	3.69208	1.31157	0.033907	0.182725	DeEdgeR
GLYMA.01G028500	44.154	123.311	79.1566	1.45508	4.54331e-17	2.51405e-14	DeEdgeR
GLYMA.01G037100	0	7.65971	7.65971	6.00611	3.44134e-08	3.26023e-06	DeEdgeR
GLYMA.01G040100	1.38041	4.80593	3.42552	1.65916	0.0186495	0.124864	DeEdgeR
GLYMA.01G043300	26.3134	58.4331	32.1197	1.07634	0.000256408	0.00555666	DeEdgeR
GLYMA.01G046800	4.52152	10.0957	5.57419	1.12567	0.011497	0.0916645	DeEdgeR
GLYMA.01G049300	0	1.08964	1.08964	3.25115	0.0453238	0.218281	DeEdgeR
GLYMA.01G049500	0	1.46747	1.46747	3.67298	0.0221813	0.139643	DeEdgeR
GLYMA.01G073200	3.32435	10.3356	7.0113	1.45311	0.0258002	0.153007	DeEdgeR
GLYMA.01G084200	4.01042	8.96574	4.95532	1.1391	0.0313666	0.173548	DeEdgeR
GLYMA.01G085500	4.26733	9.30838	5.04105	1.03598	0.0384744	0.198108	DeEdgeR
GLYMA.01G091200	0	1.47681	1.47681	3.71992	0.0174899	0.119778	DeEdgeR
GLYMA.01G091300	0.822109	6.64171	5.8196	2.8933	0.000556937	0.0102689	DeEdgeR
GLYMA.01G095500	4.27808	9.35311	5.07503	1.10152	0.0205034	0.132627	DeEdgeR
GLYMA.01G122800	1.07867	4.82119	3.74252	1.97638	0.00555382	0.0561304	DeEdgeR
GLYMA.01G124100	0.547552	4.42968	3.88213	2.706	0.00271418	0.0334177	DeEdgeR
GLYMA.01G124500	22.5595	57.3263	34.7668	1.31608	4.78343e-08	4.3376e-06	DeEdgeR
GLYMA.01G129600	2.79755	7.44491	4.64736	1.34388	0.0129258	0.0984859	DeEdgeR
GLYMA.01G132200	0.549745	2.95046	2.40072	2.119	0.0309685	0.17218	DeEdgeR
GLYMA.01G168400	7.64168	20.4921	12.8504	1.36913	0.000213516	0.00481797	DeEdgeR
GLYMA.01G174400	0	6.91893	6.91893	5.87832	1.82002e-07	1.409e-05	DeEdgeR
GLYMA.01G182200	1.45568	5.17922	3.72353	1.76807	0.0106019	0.0868227	DeEdgeR
GLYMA.01G200100	114.43	262.581	148.151	1.18081	6.07365e-15	2.42423e-12	DeEdgeR
GLYMA.01G204600	18.1174	50.1171	31.9998	1.4302	6.12297e-09	7.25446e-07	DeEdgeR
GLYMA.01G206800	5.10128	11.207	6.1057	1.12483	0.0153578	0.110204	DeEdgeR
GLYMA.01G210500	12.2614	28.3522	16.0908	1.18019	4.25385e-05	0.00132698	DeEdgeR
GLYMA.01G210900	3.08783	7.45985	4.37202	1.23023	0.0288976	0.16487	DeEdgeR
GLYMA.01G211600	1.93493	5.91493	3.98	1.52886	0.0364905	0.191271	DeEdgeR
GLYMA.01G219100	80.867	162.417	81.5502	1.00279	9.36783e-11	1.7279e-08	DeEdgeR
GLYMA.01G222900	0	1.11197	1.11197	3.34973	0.0361636	0.190356	DeEdgeR
GLYMA.01G227600	3.09861	7.4675	4.36889	1.21703	0.0199878	0.130382	DeEdgeR
GLYMA.01G241900	0.282076	2.582	2.29993	2.71285	0.0199581	0.130335	DeEdgeR
GLYMA.02G006700	0	1.46053	1.46053	3.67496	0.0222505	0.139715	DeEdgeR
GLYMA.02G021300	6.02093	12.6817	6.66079	1.07339	0.0225051	0.140597	DeEdgeR
GLYMA.02G025800	3.37295	8.55128	5.17833	1.277	0.00989711	0.0829786	DeEdgeR
GLYMA.02G028000	0	1.0946	1.0946	3.27105	0.044201	0.215624	DeEdgeR
GLYMA.02G029100	0	1.47157	1.47157	3.70358	0.0179374	0.12145	DeEdgeR
GLYMA.02G031400	0	1.46747	1.46747	3.67298	0.0221813	0.139643	DeEdgeR
GLYMA.02G036800	2.10244	12.8828	10.7803	2.4291	1.0485e-06	6.21127e-05	DeEdgeR
GLYMA.02G044300	0	1.0946	1.0946	3.27105	0.044201	0.215624	DeEdgeR
GLYMA.02G051300	1.67222	5.20238	3.53015	1.52848	0.0174238	0.119484	DeEdgeR
GLYMA.02G063400	3.11924	7.46	4.34077	1.1931	0.0294129	0.166892	DeEdgeR
GLYMA.02G064200	14.3935	29.5693	15.1758	1.0284	0.000269789	0.00576343	DeEdgeR
GLYMA.02G067700	1.39009	4.09526	2.70517	1.43635	0.046454	0.22139	DeEdgeR
GLYMA.02G072100	0	1.09821	1.09821	3.30335	0.0424023	0.210362	DeEdgeR
GLYMA.02G076900	1.02668	6.97857	5.95189	2.50154	0.000218718	0.00491623	DeEdgeR
GLYMA.02G086800	0	2.56973	2.56973	4.49415	0.00128171	0.0191863	DeEdgeR
GLYMA.02G089900	0.576146	4.03751	3.46136	2.623	0.00957257	0.0810361	DeEdgeR
GLYMA.02G092600	0.547571	4.36349	3.81592	2.68811	0.0020032	0.0267322	DeEdgeR
GLYMA.02G097700	2.83071	6.34769	3.51698	1.11378	0.0419807	0.2095	DeEdgeR
GLYMA.02G099600	1.13664	5.88567	4.74902	2.23942	0.00117337	0.0179114	DeEdgeR
GLYMA.02G105000	1.15466	4.43689	3.28223	1.82758	0.0412467	0.207131	DeEdgeR
GLYMA.02G105200	0	1.11197	1.11197	3.34973	0.0361636	0.190356	DeEdgeR
GLYMA.02G106800	8.46969	20.8722	12.4025	1.25746	0.000336641	0.00685619	DeEdgeR
GLYMA.02G1110001	3.10227	7.10531	4.00304	1.13917	0.0377579	0.195473	DeEdgeR
GLYMA.02G124200	4.24789	10.8186	6.57069	1.28984	0.00657724	0.0632336	DeEdgeR
GLYMA.02G135000	2.24721	6.32426	4.07706	1.41847	0.0187836	0.125521	DeEdgeR
GLYMA.02G136600	2.24988	6.33777	4.08789	1.40463	0.0270958	0.158172	DeEdgeR
GLYMA.02G138600	6.81678	14.6057	7.78888	1.08014	0.00414731	0.045481	DeEdgeR
GLYMA.02G1509002	14.8818	30.6728	15.791	1.02146	0.000137309	0.00336162	DeEdgeR
GLYMA.02G154900	0.253987	4.04413	3.79014	3.39075	0.000855706	0.014275	DeEdgeR
GLYMA.02G155700	3.39354	8.21294	4.8194	1.22749	0.0127164	0.0975827	DeEdgeR
GLYMA.02G160600	1.88111	9.90819	8.02708	2.20697	0.000123887	0.00311122	DeEdgeR
GLYMA.02G166000	4.27276	8.94082	4.66806	1.02031	0.0329101	0.179015	DeEdgeR
GLYMA.02G170600	5.65105	15.9989	10.3479	1.45963	0.00023456	0.00519228	DeEdgeR
GLYMA.02G199300	4.51235	13.3563	8.84393	1.5223	0.000756978	0.0129872	DeEdgeR
GLYMA.02G204500	6.52465	32.2259	25.7012	2.19557	2.83579e-11	5.82652e-09	DeEdgeR
GLYMA.02G209300	1.08627	4.45481	3.36853	1.84683	0.0176579	0.120444	DeEdgeR
GLYMA.02G216200	5.45684	11.9741	6.51727	1.12353	0.0307298	0.171383	DeEdgeR
GLYMA.02G226500	14.2188	33.6855	19.4667	1.21009	4.12274e-05	0.00129604	DeEdgeR
GLYMA.02G252300	6.00927	12.6798	6.67056	1.00007	0.0247692	0.149293	DeEdgeR
GLYMA.02G255300	9.04701	25.001	15.954	1.43069	6.499e-06	0.000290072	DeEdgeR
GLYMA.02G259300	130.636	635.396	504.76	2.12529	1.93566e-18	1.42813e-15	DeEdgeR
GLYMA.02G259500	1.4509	5.19547	3.74457	1.8246	0.0129808	0.0987658	DeEdgeR
GLYMA.02G259800	0.279278	2.91063	2.63136	2.91747	0.00934683	0.0798778	DeEdgeR
GLYMA.02G264200	17.9276	42.9913	25.0637	1.20426	7.82477e-06	0.00033809	DeEdgeR
GLYMA.02G279700	1.91942	6.65424	4.73482	1.64789	0.00986472	0.0827355	DeEdgeR
GLYMA.02G284500	2.78473	9.23637	6.45163	1.63539	0.00110962	0.0173014	DeEdgeR
GLYMA.02G286700	0.570504	2.58598	2.01548	1.95051	0.0387001	0.198882	DeEdgeR
GLYMA.02G295000	4.54748	9.33639	4.78892	1.00104	0.0272414	0.158648	DeEdgeR
GLYMA.02G311000	10.4113	50.1844	39.7731	2.18713	1.79227e-16	8.64102e-14	DeEdgeR
GLYMA.03G001600	45.7861	107.943	62.1573	1.2058	3.15326e-09	4.06211e-07	DeEdgeR
GLYMA.03G002700	6.24499	14.5427	8.29775	1.18462	0.00327845	0.0384592	DeEdgeR
GLYMA.03G013900	0	1.10715	1.10715	3.32829	0.0409583	0.206104	DeEdgeR
GLYMA.03G019300	1.84919	11.0278	9.17865	2.38233	6.08764e-06	0.000274606	DeEdgeR
GLYMA.03G039100	0.818299	2.97738	2.15908	1.66462	0.0495007	0.229763	DeEdgeR
GLYMA.03G056800	5.38153	12.6815	7.29997	1.19416	0.0033677	0.0392039	DeEdgeR
GLYMA.03G057400	2.3027	7.43469	5.13199	1.69727	0.00915505	0.0788608	DeEdgeR
GLYMA.03G061300	96.7132	196.368	99.655	1.0081	8.66146e-11	1.60369e-08	DeEdgeR
GLYMA.03G061700	1.39809	4.09838	2.7003	1.43862	0.0423277	0.210362	DeEdgeR
GLYMA.03G062100	0	1.8447	1.8447	4.03908	0.00563573	0.0566236	DeEdgeR
GLYMA.03G062200	0	1.45552	1.45552	3.63681	0.0235106	0.144606	DeEdgeR
GLYMA.03G062300	0.295656	2.1844	1.88874	2.49327	0.0367915	0.192249	DeEdgeR
GLYMA.03G089400	0	1.8428	1.8428	4.03986	0.00583805	0.0581476	DeEdgeR
GLYMA.03G097400	0	1.09821	1.09821	3.30335	0.0424023	0.210362	DeEdgeR
GLYMA.03G1136001	0.295653	2.22167	1.92601	2.51024	0.0348234	0.186084	DeEdgeR
GLYMA.03G121400	3.09965	7.83075	4.73111	1.2868	0.0224432	0.140418	DeEdgeR
GLYMA.03G123900	4.5225	10.0648	5.54226	1.15614	0.0267787	0.157001	DeEdgeR
GLYMA.03G126500	1.65128	5.56181	3.91053	1.63207	0.0098193	0.0824928	DeEdgeR
GLYMA.03G128100	0	2.19715	2.19715	4.24904	0.00285518	0.0347149	DeEdgeR
GLYMA.03G140300	1.37441	5.18877	3.81436	1.74758	0.0141553	0.104339	DeEdgeR
GLYMA.03G152700	0.257268	3.67241	3.41514	3.22013	0.00228219	0.0292682	DeEdgeR
GLYMA.03G181000	0	1.09197	1.09197	3.26947	0.0442401	0.215624	DeEdgeR
GLYMA.03G184900	1.35944	5.1644	3.80496	1.6897	0.024544	0.148469	DeEdgeR
GLYMA.03G189900	20.5698	42.8186	22.2488	1.04085	2.80485e-05	0.000965926	DeEdgeR
GLYMA.03G191600	2.30395	5.93694	3.63298	1.37308	0.0415363	0.208195	DeEdgeR
GLYMA.03G214000	2.55099	5.92578	3.37479	1.14485	0.0473319	0.223666	DeEdgeR
GLYMA.03G238800	0	1.47157	1.47157	3.70358	0.0179374	0.12145	DeEdgeR
GLYMA.03G243200	1.37333	4.45179	3.07846	1.56575	0.033496	0.181091	DeEdgeR
GLYMA.03G249200	12.5095	31.3686	18.8591	1.29731	8.52268e-06	0.000363921	DeEdgeR
GLYMA.03G250900	5.25368	18.1449	12.8913	1.67098	5.63941e-05	0.00166431	DeEdgeR
GLYMA.03G262200	1.65371	5.20081	3.54711	1.56641	0.0259672	0.153567	DeEdgeR
GLYMA.04G000600	68.0247	176.42	108.395	1.34826	2.77583e-17	1.62854e-14	DeEdgeR
GLYMA.04G028800	0	1.0946	1.0946	3.27105	0.044201	0.215624	DeEdgeR
GLYMA.04G035000	3.0768	8.20583	5.12903	1.34474	0.0112227	0.090149	DeEdgeR
GLYMA.04G052400	0	2.20208	2.20208	4.26139	0.00276213	0.0338714	DeEdgeR
GLYMA.04G100200	0.291203	2.95315	2.66194	2.9257	0.00785242	0.0713107	DeEdgeR
GLYMA.04G104400	19.1181	43.506	24.3879	1.19011	2.15487e-05	0.000783657	DeEdgeR
GLYMA.04G126200	0	1.09197	1.09197	3.26947	0.0442401	0.215624	DeEdgeR
GLYMA.04G152100	12.5109	28.0091	15.4982	1.10795	0.000520688	0.00975189	DeEdgeR
GLYMA.04G158200	0	1.08964	1.08964	3.25115	0.0453238	0.218281	DeEdgeR
GLYMA.04G159100	0	1.46053	1.46053	3.67496	0.0222505	0.139715	DeEdgeR
GLYMA.04G163100	6.78107	17.8774	11.0963	1.33437	0.000457897	0.00877846	DeEdgeR
GLYMA.04G174200	0.295657	2.19898	1.90332	2.5083	0.0302809	0.169837	DeEdgeR
GLYMA.04G177100	7.12093	14.9333	7.81235	1.0398	0.00656933	0.0631951	DeEdgeR
GLYMA.04G190900	3.90726	11.1052	7.19799	1.3748	0.00789269	0.0714642	DeEdgeR
GLYMA.04G195000	5.10875	10.4499	5.34116	1.00002	0.0325981	0.177896	DeEdgeR
GLYMA.04G1986001	10.1322	28.0195	17.8873	1.42907	1.83568e-06	9.921e-05	DeEdgeR
GLYMA.04G1986002	19.5118	40.1052	20.5934	1.01216	0.0003727	0.00739252	DeEdgeR
GLYMA.04G217600	0	1.47817	1.47817	3.73163	0.0171858	0.11872	DeEdgeR
GLYMA.04G237900	24.9248	51.4044	26.4796	1.03133	3.19212e-06	0.000158451	DeEdgeR
GLYMA.04G238200	2.81508	7.09557	4.28049	1.26493	0.024819	0.149508	DeEdgeR
GLYMA.04G244100	1.15994	4.05758	2.89764	1.73031	0.0276332	0.160152	DeEdgeR
GLYMA.04G244200	0.241089	13.9237	13.6826	5.11824	3.14346e-12	7.50346e-10	DeEdgeR
GLYMA.04G249200	0	1.8428	1.8428	4.03982	0.0058447	0.0581901	DeEdgeR
GLYMA.04G250100	9.06001	21.3018	12.2418	1.20495	0.000183182	0.00425574	DeEdgeR
GLYMA.04G250900	76.5959	209.527	132.931	1.40761	1.48618e-17	9.52231e-15	DeEdgeR
GLYMA.04G254500	3.40454	7.46738	4.06284	1.12311	0.0423412	0.210362	DeEdgeR
GLYMA.05G019100	0	2.56488	2.56488	4.50844	0.0013181	0.0195623	DeEdgeR
GLYMA.05G019200	43.7733	111.63	67.8566	1.32387	5.56208e-12	1.22002e-09	DeEdgeR
GLYMA.05G030200	0	1.11197	1.11197	3.34973	0.0361636	0.190356	DeEdgeR
GLYMA.05G036300	11.624	29.0685	17.4445	1.22811	0.000229853	0.00511783	DeEdgeR
GLYMA.05G040300	0	1.47157	1.47157	3.70358	0.0179374	0.12145	DeEdgeR
GLYMA.05G041200	9.36454	21.6898	12.3253	1.18487	0.000327578	0.00669383	DeEdgeR
GLYMA.05G041500	3.15924	6.7369	3.57766	1.10919	0.0484074	0.226697	DeEdgeR
GLYMA.05G050700	54.4806	112.259	57.7786	1.01916	1.98279e-08	2.0157e-06	DeEdgeR
GLYMA.05G051400	0	87.3549	87.3549	9.49826	4.27232e-47	1.0402e-42	DeEdgeR
GLYMA.05G083600	1.6784	4.46154	2.78314	1.30879	0.0499414	0.230949	DeEdgeR
GLYMA.05G084500	91.2637	193.236	101.972	1.04414	2.26366e-10	3.8813e-08	DeEdgeR
GLYMA.05G095600	1.37554	4.46593	3.09039	1.58242	0.0225689	0.140824	DeEdgeR
GLYMA.05G121300	3.04265	12.5759	9.53326	1.96576	8.95092e-05	0.00238699	DeEdgeR
GLYMA.05G121400	0	1.47157	1.47157	3.70358	0.0179374	0.12145	DeEdgeR
GLYMA.05G123400	12.2743	26.1545	13.8802	1.06345	0.000291947	0.00613038	DeEdgeR
GLYMA.05G126800	26.2277	87.3254	61.0976	1.72493	4.30515e-11	8.66175e-09	DeEdgeR
GLYMA.05G144600	12.3018	25.4648	13.163	1.03137	0.000390509	0.0076842	DeEdgeR
GLYMA.05G153000	0	2.5732	2.5732	4.49022	0.0012953	0.0193394	DeEdgeR
GLYMA.05G155900	5.95884	14.1881	8.22922	1.15711	0.0152565	0.109655	DeEdgeR
GLYMA.05G159900	1.63606	6.25763	4.62157	1.76491	0.00772982	0.0706198	DeEdgeR
GLYMA.05G164000	6.28982	13.0743	6.78452	1.03154	0.0113281	0.0907419	DeEdgeR
GLYMA.05G164700	10.0764	36.4538	26.3774	1.77982	9.63518e-08	8.07547e-06	DeEdgeR
GLYMA.05G176700	6.57438	13.469	6.89464	1.00196	0.0119052	0.0936438	DeEdgeR
GLYMA.05G184300	0.295657	2.19898	1.90332	2.50829	0.0302748	0.169823	DeEdgeR
GLYMA.05G188900	15.9862	33.9751	17.9889	1.04833	0.00052448	0.00981159	DeEdgeR
GLYMA.05G192300	50.3554	113.17	62.8148	1.12699	8.70835e-09	9.77081e-07	DeEdgeR
GLYMA.05G192400	0	1.09821	1.09821	3.30335	0.0424023	0.210362	DeEdgeR
GLYMA.05G199300	30.4012	64.7705	34.3693	1.05195	3.79362e-06	0.000183811	DeEdgeR
GLYMA.05G200000	0	1.09821	1.09821	3.30335	0.0424023	0.210362	DeEdgeR
GLYMA.05G226000	2.48566	9.23779	6.75213	1.77043	0.00103225	0.0164319	DeEdgeR
GLYMA.06G022500	7.94592	17.8749	9.92895	1.08351	0.00549293	0.0557363	DeEdgeR
GLYMA.06G024700	10.6574	23.0921	12.4347	1.0595	0.00469638	0.0497585	DeEdgeR
GLYMA.06G026600	12.8755	28.3913	15.5158	1.1137	0.000152863	0.00367407	DeEdgeR
GLYMA.06G028900	5.78445	11.6046	5.82017	1.03447	0.0311263	0.17267	DeEdgeR
GLYMA.06G036900	1.96171	5.1797	3.21799	1.29738	0.0425841	0.210992	DeEdgeR
GLYMA.06G053400	11.1654	41.3597	30.1942	1.82635	2.54383e-10	4.31609e-08	DeEdgeR
GLYMA.06G061400	3.40223	7.83436	4.43213	1.14437	0.0291147	0.165682	DeEdgeR
GLYMA.06G063100	0	1.09821	1.09821	3.30335	0.0424023	0.210362	DeEdgeR
GLYMA.06G071000	12.833	29.1829	16.3499	1.15823	0.000169126	0.00398819	DeEdgeR
GLYMA.06G076200	0	2.93372	2.93372	4.66454	0.000566682	0.0104209	DeEdgeR
GLYMA.06G085100	4.47065	13.3371	8.86648	1.49933	0.00216474	0.0282455	DeEdgeR
GLYMA.06G089300	0.537226	2.96192	2.4247	2.16777	0.0200351	0.130621	DeEdgeR
GLYMA.06G090000	0	1.81524	1.81524	3.98148	0.00705144	0.0662193	DeEdgeR
GLYMA.06G092500	1.6761	4.47184	2.79575	1.32277	0.0475276	0.224259	DeEdgeR
GLYMA.06G099500	0.453073	13.9624	13.5093	4.35787	4.59133e-11	9.1629e-09	DeEdgeR
GLYMA.06G101000	7.91001	20.0954	12.1854	1.28836	0.000265737	0.00570801	DeEdgeR
GLYMA.06G104300	0.802775	3.69863	2.89586	1.93297	0.0253718	0.151572	DeEdgeR
GLYMA.06G104900	0.865083	3.68129	2.81621	1.94061	0.0177663	0.120902	DeEdgeR
GLYMA.06G109200	37.3521	79.5914	42.2393	1.07316	3.8281e-07	2.64036e-05	DeEdgeR
GLYMA.06G111600	64.293	152.713	88.4205	1.21693	1.55649e-11	3.28109e-09	DeEdgeR
GLYMA.06G111700	0.542827	4.78142	4.2386	2.90273	0.00140263	0.0204555	DeEdgeR
GLYMA.06G111800	7.06919	21.5691	14.4999	1.57602	9.61446e-06	0.000399579	DeEdgeR
GLYMA.06G111900	25.4301	124.871	99.4408	2.17251	8.65589e-22	1.02805e-18	DeEdgeR
GLYMA.06G112000	0	1.09821	1.09821	3.30335	0.0424023	0.210362	DeEdgeR
GLYMA.06G112100	0	1.8105	1.8105	3.96686	0.00728783	0.0677977	DeEdgeR
GLYMA.06G119100	0	1.83601	1.83601	4.04468	0.0062244	0.0609102	DeEdgeR
GLYMA.06G119200	0.193995	12.0966	11.9027	4.91934	1.08223e-10	1.97375e-08	DeEdgeR
GLYMA.06G122900	2.19645	8.88883	6.69238	1.89588	0.000631174	0.0113371	DeEdgeR
GLYMA.06G123200	246.012	587.743	341.731	1.24649	1.41453e-28	5.51706e-25	DeEdgeR
GLYMA.06G130800	5.39248	11.9639	6.57137	1.12264	0.00854945	0.0753861	DeEdgeR
GLYMA.06G141800	1.09252	4.44457	3.35205	1.85004	0.0134107	0.100839	DeEdgeR
GLYMA.06G144300	6.54173	13.4077	6.86595	1.0017	0.0325481	0.177802	DeEdgeR
GLYMA.06G145600	0	2.20287	2.20287	4.26196	0.00295167	0.0355859	DeEdgeR
GLYMA.06G154300	11.4238	25.7766	14.3528	1.15104	0.000103106	0.00267917	DeEdgeR
GLYMA.06G166100	3.65886	9.32868	5.66982	1.29905	0.00865794	0.0760067	DeEdgeR
GLYMA.06G167200	0	1.11197	1.11197	3.34973	0.0361636	0.190356	DeEdgeR
GLYMA.06G172200	4.47336	12.6396	8.16627	1.43785	0.000766069	0.013091	DeEdgeR
GLYMA.06G174500	0	1.83601	1.83601	4.04456	0.00624033	0.06098	DeEdgeR
GLYMA.06G177800	21.1547	46.1434	24.9886	1.11162	1.4712e-06	8.23448e-05	DeEdgeR
GLYMA.06G183900	1.36743	4.8148	3.44737	1.66361	0.0171025	0.118465	DeEdgeR
GLYMA.06G184400	0.224531	7.69321	7.46868	4.26994	8.51631e-07	5.24275e-05	DeEdgeR
GLYMA.06G186600	7.96157	18.6757	10.7142	1.19845	0.000649739	0.0115936	DeEdgeR
GLYMA.06G188200	4.79291	11.9199	7.12701	1.26555	0.00273202	0.0336006	DeEdgeR
GLYMA.06G190500	0	1.08964	1.08964	3.25115	0.0453238	0.218281	DeEdgeR
GLYMA.06G200200	0.795292	4.01667	3.22138	1.97971	0.0249801	0.150081	DeEdgeR
GLYMA.06G205800	3.3465	10.7722	7.42567	1.60269	0.00126249	0.0189343	DeEdgeR
GLYMA.06G221700	152.397	354.237	201.84	1.20713	3.10314e-23	4.87444e-20	DeEdgeR
GLYMA.06G222500	4.66548	35.8374	31.1719	2.77094	2.56232e-16	1.22326e-13	DeEdgeR
GLYMA.06G224200	1.93998	5.59253	3.65255	1.45101	0.0175956	0.120239	DeEdgeR
GLYMA.06G231800	1.66179	5.21281	3.55102	1.54376	0.0163049	0.114593	DeEdgeR
GLYMA.06G269300	3.39923	8.90405	5.50482	1.30629	0.0174061	0.119412	DeEdgeR
GLYMA.06G274400	1.39599	5.19647	3.80048	1.81503	0.0119921	0.094109	DeEdgeR
GLYMA.06G274600	0	1.47001	1.47001	3.69569	0.0215008	0.1367	DeEdgeR
GLYMA.06G295300	9.06991	20.523	11.4531	1.15356	0.00102454	0.0163466	DeEdgeR
GLYMA.06G298400	5.376	14.854	9.47804	1.4172	0.000383257	0.007568	DeEdgeR
GLYMA.06G306200	7.38338	14.9666	7.58321	1.01827	0.0198085	0.129682	DeEdgeR
GLYMA.06G307900	63.7777	173.619	109.841	1.41805	1.73915e-14	6.13681e-12	DeEdgeR
GLYMA.06G312100	7.40834	16.7847	9.3764	1.09598	0.00803739	0.0725261	DeEdgeR
GLYMA.06G319000	1.13588	27.1953	26.0595	4.12722	9.15204e-17	4.84412e-14	DeEdgeR
GLYMA.07G000600	1.99981	8.15635	6.15655	1.95132	0.0105358	0.0864868	DeEdgeR
GLYMA.07G018300	3.42675	7.47578	4.04903	1.08616	0.0401078	0.203679	DeEdgeR
GLYMA.07G030100	4.17125	12.6214	8.45011	1.52654	0.000602656	0.0109257	DeEdgeR
GLYMA.07G038200	0.291204	2.94096	2.64976	2.87752	0.0108985	0.0884653	DeEdgeR
GLYMA.07G042900	5.67748	13.4506	7.77316	1.19913	0.00435558	0.0470518	DeEdgeR
GLYMA.07G068000	3.70817	8.56402	4.85585	1.25135	0.035216	0.187356	DeEdgeR
GLYMA.07G082000	3.68643	8.22898	4.54255	1.11611	0.0233003	0.14376	DeEdgeR
GLYMA.07G091100	0.293389	2.58885	2.29547	2.71692	0.0187614	0.125406	DeEdgeR
GLYMA.07G098700	9.92817	25.0355	15.1073	1.3022	3.21531e-05	0.00107239	DeEdgeR
GLYMA.07G116300	0	1.09821	1.09821	3.30335	0.0424023	0.210362	DeEdgeR
GLYMA.07G131500	3.34234	9.58714	6.24479	1.32023	0.0242594	0.147386	DeEdgeR
GLYMA.07G137000	0.544319	3.32388	2.77956	2.30953	0.0131959	0.0998251	DeEdgeR
GLYMA.07G137400	1.44494	5.54088	4.09594	1.86274	0.00526859	0.0541139	DeEdgeR
GLYMA.07G155800	0	1.11197	1.11197	3.34973	0.0361636	0.190356	DeEdgeR
GLYMA.07G192700	0.849637	8.0455	7.19586	3.10729	2.52266e-05	0.000890152	DeEdgeR
GLYMA.07G194300	0.271376	2.19469	1.92331	2.56389	0.0299967	0.169077	DeEdgeR
GLYMA.07G207600	9.44165	19.403	9.96134	1.00412	0.0153246	0.110063	DeEdgeR
GLYMA.07G216300	3.72238	7.8599	4.13752	1.05673	0.0434325	0.213433	DeEdgeR
GLYMA.07G239800	0	1.08964	1.08964	3.25115	0.0453238	0.218281	DeEdgeR
GLYMA.07G245100	0.820786	4.07159	3.25081	2.11983	0.00891503	0.0775902	DeEdgeR
GLYMA.07G246200	0	1.08964	1.08964	3.25115	0.0453238	0.218281	DeEdgeR
GLYMA.07G270900	7.08309	16.4532	9.37016	1.1472	0.00448093	0.047998	DeEdgeR
GLYMA.08G006600	7.62591	18.2761	10.6502	1.22974	0.000685082	0.0120608	DeEdgeR
GLYMA.08G038600	0.849382	4.42683	3.57745	2.21862	0.00481498	0.0506733	DeEdgeR
GLYMA.08G054000	1.56208	11.0526	9.49057	2.58331	3.37919e-05	0.00111257	DeEdgeR
GLYMA.08G057800	0	1.80386	1.80386	3.96846	0.00842414	0.0746793	DeEdgeR
GLYMA.08G068100	2.66115	6.71	4.04885	1.38593	0.0449785	0.217483	DeEdgeR
GLYMA.08G068200	39.4074	80.2054	40.798	1.01538	4.92378e-08	4.4483e-06	DeEdgeR
GLYMA.08G076100	0	1.10715	1.10715	3.32829	0.0409583	0.206104	DeEdgeR
GLYMA.08G083400	2.48343	8.50947	6.02604	1.67107	0.00150427	0.0216012	DeEdgeR
GLYMA.08G083700	4.55917	10.8054	6.24626	1.20206	0.0110693	0.0892858	DeEdgeR
GLYMA.08G097000	1.39226	4.82741	3.43515	1.6729	0.0214201	0.136347	DeEdgeR
GLYMA.08G099000	2.51521	7.07408	4.55887	1.41318	0.0122491	0.0953461	DeEdgeR
GLYMA.08G104100	199.597	467.022	267.424	1.20017	3.21626e-15	1.32725e-12	DeEdgeR
GLYMA.08G120100	0.663747	24.8624	24.1986	4.66681	2.67034e-17	1.58576e-14	DeEdgeR
GLYMA.08G122200	296.523	674.336	377.812	1.13949	2.91493e-12	7.02686e-10	DeEdgeR
GLYMA.08G144400	17.9378	44.8845	26.9467	1.31478	3.4791e-06	0.000170954	DeEdgeR
GLYMA.08G159000	0.816582	4.77118	3.95459	2.3318	0.00321363	0.0378905	DeEdgeR
GLYMA.08G162400	0	34.5329	34.5329	8.17021	3.04105e-31	1.48084e-27	DeEdgeR
GLYMA.08G164300	2.82216	6.70676	3.8846	1.19038	0.0315757	0.174376	DeEdgeR
GLYMA.08G165000	0	1.10715	1.10715	3.32829	0.0409583	0.206104	DeEdgeR
GLYMA.08G166200	0	3.30167	3.30167	4.84085	0.00024992	0.00546224	DeEdgeR
GLYMA.08G170800	0.28208	2.56926	2.28718	2.68695	0.0208814	0.134269	DeEdgeR
GLYMA.08G177800	1.07831	4.44558	3.36727	1.85399	0.0120116	0.0941797	DeEdgeR
GLYMA.08G179600	0	1.09197	1.09197	3.26947	0.0442401	0.215624	DeEdgeR
GLYMA.08G180600	11.3946	27.6739	16.2793	1.24422	0.000150983	0.00364146	DeEdgeR
GLYMA.08G192600	0	1.09197	1.09197	3.26947	0.0442401	0.215624	DeEdgeR
GLYMA.08G192900	32.4869	93.3557	60.8688	1.48853	8.81839e-13	2.32114e-10	DeEdgeR
GLYMA.08G195000	6.44301	18.4835	12.0405	1.3848	0.000968366	0.0156712	DeEdgeR
GLYMA.08G218800	1.08623	4.07822	2.99199	1.73996	0.0190738	0.126786	DeEdgeR
GLYMA.08G219000	9.94812	23.4941	13.5459	1.21494	0.000557423	0.0102739	DeEdgeR
GLYMA.08G224100	0	1.11197	1.11197	3.34973	0.0361636	0.190356	DeEdgeR
GLYMA.08G225900	0	1.45696	1.45696	3.67861	0.0206967	0.13354	DeEdgeR
GLYMA.08G229700	0.47604	11.3506	10.8746	4.05204	4.59183e-09	5.64645e-07	DeEdgeR
GLYMA.08G234400	7.90085	19.6994	11.7986	1.25587	0.000707258	0.0123485	DeEdgeR
GLYMA.08G239400	3.73808	7.85403	4.11595	1.0516	0.0492911	0.229267	DeEdgeR
GLYMA.08G250600	8.80568	22.7162	13.9106	1.33271	4.81621e-05	0.00147727	DeEdgeR
GLYMA.08G250800	5.81686	19.7042	13.8873	1.70124	3.45575e-06	0.00017015	DeEdgeR
GLYMA.08G270300	1.10798	3.71228	2.6043	1.58821	0.0365137	0.191331	DeEdgeR
GLYMA.08G275400	3.86424	12.9427	9.07849	1.63646	0.000516575	0.00968975	DeEdgeR
GLYMA.08G295100	5.89569	16.3492	10.4535	1.39971	0.00059731	0.0108652	DeEdgeR
GLYMA.08G295400	0.860234	4.05088	3.19065	2.08254	0.0108471	0.0881511	DeEdgeR
GLYMA.08G316400	0.267672	2.55415	2.28648	2.76299	0.0161528	0.113731	DeEdgeR
GLYMA.08G319700	11.3353	27.6076	16.2723	1.25378	1.54713e-05	0.000597916	DeEdgeR
GLYMA.08G323900	0.598644	3.67843	3.07979	2.39584	0.0328954	0.179003	DeEdgeR
GLYMA.08G344200	118.345	308.13	189.785	1.36826	1.39898e-27	4.00724e-24	DeEdgeR
GLYMA.09G021100	0	1.11197	1.11197	3.34973	0.0361636	0.190356	DeEdgeR
GLYMA.09G022800	261.698	569.351	307.653	1.10984	3.64093e-21	3.80068e-18	DeEdgeR
GLYMA.09G032200	9.73232	22.3662	12.6338	1.17324	0.000486982	0.00921993	DeEdgeR
GLYMA.09G033600	4.831	10.0697	5.23871	1.00431	0.0380801	0.196681	DeEdgeR
GLYMA.09G036800	36.2955	148.024	111.728	1.92985	8.04708e-15	3.10994e-12	DeEdgeR
GLYMA.09G039900	4.19698	11.1741	6.97711	1.36181	0.00261781	0.0325938	DeEdgeR
GLYMA.09G040400	1.93352	7.39464	5.46112	1.81873	0.00164134	0.0230266	DeEdgeR
GLYMA.09G042900	0	1.83478	1.83478	4.03448	0.00638186	0.0619546	DeEdgeR
GLYMA.09G058300	0.543405	2.5916	2.04819	1.97358	0.0421907	0.210212	DeEdgeR
GLYMA.09G060800	9.67333	23.9395	14.2662	1.27192	0.000151326	0.00364793	DeEdgeR
GLYMA.09G062500	0.543289	4.77628	4.23299	2.82018	0.000801079	0.0135588	DeEdgeR
GLYMA.09G087200	29.7884	128.599	98.8109	2.05327	1.02192e-27	3.11015e-24	DeEdgeR
GLYMA.09G087300	1.10636	4.43431	3.32794	1.85226	0.0213898	0.136207	DeEdgeR
GLYMA.09G125600	7.31535	21.2188	13.9034	1.48513	3.46485e-05	0.00113693	DeEdgeR
GLYMA.09G129700	0	4.40259	4.40259	5.25205	2.61255e-05	0.00091	DeEdgeR
GLYMA.09G136200	3.08342	8.55777	5.47435	1.40649	0.0053871	0.0549257	DeEdgeR
GLYMA.09G149800	2.43516	12.9116	10.4765	2.26672	9.77589e-06	0.000405483	DeEdgeR
GLYMA.09G150900	4.53345	10.4167	5.88323	1.13886	0.0131443	0.099588	DeEdgeR
GLYMA.09G151100	6.68252	20.081	13.3984	1.54746	8.1338e-05	0.00222514	DeEdgeR
GLYMA.09G159800	0.826014	3.33954	2.51352	1.8496	0.0317644	0.175073	DeEdgeR
GLYMA.09G161800	5.07662	11.9184	6.8418	1.18485	0.00681569	0.0646581	DeEdgeR
GLYMA.09G166400	2.81127	8.87792	6.06665	1.62843	0.00654376	0.0630238	DeEdgeR
GLYMA.09G180900	0.285017	4.02903	3.74402	3.31414	0.00176017	0.0243016	DeEdgeR
GLYMA.09G186000	0.54975	2.91644	2.36669	2.13347	0.023211	0.143398	DeEdgeR
GLYMA.09G187000	1.00917	18.0121	17.003	3.84551	2.85834e-12	6.92473e-10	DeEdgeR
GLYMA.09G193100	18.3647	38.5496	20.1849	1.04512	2.60831e-05	0.000909825	DeEdgeR
GLYMA.09G198100	1.46091	4.80323	3.34232	1.65448	0.0195334	0.128538	DeEdgeR
GLYMA.09G214200	1.66821	4.82621	3.158	1.42606	0.0304852	0.17047	DeEdgeR
GLYMA.09G229400	3.10293	8.18743	5.0845	1.33839	0.00894035	0.0777411	DeEdgeR
GLYMA.09G229500	11.9345	26.5255	14.5911	1.11442	0.000300353	0.00626905	DeEdgeR
GLYMA.09G231800	0	11.3478	11.3478	6.5953	9.46642e-12	2.02179e-09	DeEdgeR
GLYMA.09G244100	4.26248	8.98597	4.72349	1.04259	0.0240712	0.146757	DeEdgeR
GLYMA.09G254000	10.0084	21.3052	11.2968	1.0656	0.000715223	0.0124652	DeEdgeR
GLYMA.09G262900	69.6135	163.198	93.5847	1.20001	4.30785e-10	6.99237e-08	DeEdgeR
GLYMA.09G274200	59.7097	160.984	101.274	1.40768	1.54794e-15	6.73008e-13	DeEdgeR
GLYMA.09G278200	3.6752	8.2211	4.54591	1.12022	0.0214144	0.136346	DeEdgeR
GLYMA.09G284000	3.95395	11.0925	7.13856	1.42724	0.00186319	0.0253572	DeEdgeR
GLYMA.10G004900	3.06561	8.90605	5.84044	1.45175	0.00455373	0.0485855	DeEdgeR
GLYMA.10G015200	1.425	7.02569	5.60069	2.21231	0.000966663	0.0156535	DeEdgeR
GLYMA.10G036000	4.81634	10.835	6.0187	1.14816	0.0101091	0.0841681	DeEdgeR
GLYMA.10G036100	9.96132	20.2384	10.2771	1.00873	0.00168697	0.0235242	DeEdgeR
GLYMA.10G038900	0	1.09197	1.09197	3.26947	0.0442401	0.215624	DeEdgeR
GLYMA.10G044900	1.10646	5.17269	4.06623	2.10401	0.0058844	0.0584917	DeEdgeR
GLYMA.10G0478002	0	1.09821	1.09821	3.30335	0.0424023	0.210362	DeEdgeR
GLYMA.10G060600	0	1.08964	1.08964	3.25115	0.0453238	0.218281	DeEdgeR
GLYMA.10G064200	7.0154	18.9811	11.9657	1.38436	0.000868383	0.0144321	DeEdgeR
GLYMA.10G077800	2.82077	7.08978	4.269	1.24661	0.0302671	0.16982	DeEdgeR
GLYMA.10G082800	102.529	223.41	120.881	1.11552	2.07055e-17	1.26032e-14	DeEdgeR
GLYMA.10G095700	0	2.5732	2.5732	4.49018	0.00129808	0.0193539	DeEdgeR
GLYMA.10G095900	0.819476	3.7074	2.88793	1.99733	0.0163233	0.114666	DeEdgeR
GLYMA.10G097400	0	1.83601	1.83601	4.04467	0.00622674	0.0609102	DeEdgeR
GLYMA.10G104000	1.86948	9.94879	8.07931	2.23359	4.81019e-05	0.00147727	DeEdgeR
GLYMA.10G111900	5.66239	13.3157	7.65329	1.08988	0.0213298	0.136009	DeEdgeR
GLYMA.10G115500	2.21155	6.69821	4.48666	1.52325	0.00877142	0.0766658	DeEdgeR
GLYMA.10G122300	59.7979	129.239	69.4412	1.10166	8.0827e-12	1.74153e-09	DeEdgeR
GLYMA.10G124400	0.56304	2.9512	2.38816	2.2439	0.0393028	0.200959	DeEdgeR
GLYMA.10G126100	0	10.5844	10.5844	6.4953	7.01575e-11	1.32427e-08	DeEdgeR
GLYMA.10G128200	0	1.08964	1.08964	3.25115	0.0453238	0.218281	DeEdgeR
GLYMA.10G128900	61.3205	129.793	68.4721	1.07241	1.05414e-09	1.54613e-07	DeEdgeR
GLYMA.10G131100	0	1.11197	1.11197	3.34973	0.0361636	0.190356	DeEdgeR
GLYMA.10G135300	0.284977	2.2141	1.92912	2.54828	0.0270562	0.158031	DeEdgeR
GLYMA.10G135500	1.34481	6.58018	5.23537	2.03911	0.00301068	0.036083	DeEdgeR
GLYMA.10G1367001	2.758	9.94955	7.19155	1.72976	0.000669533	0.0118772	DeEdgeR
GLYMA.10G142300	0	1.84015	1.84015	4.01901	0.0061342	0.0603077	DeEdgeR
GLYMA.10G143400	1.09431	3.72294	2.62862	1.61841	0.0330481	0.179527	DeEdgeR
GLYMA.10G144300	9.94515	22.4449	12.4997	1.14763	0.000294633	0.00618145	DeEdgeR
GLYMA.10G153500	13.5528	38.0805	24.5277	1.45365	2.62017e-08	2.56227e-06	DeEdgeR
GLYMA.10G164900	5.1428	10.8497	5.70687	1.0472	0.0157217	0.111843	DeEdgeR
GLYMA.10G173400	26.7925	78.586	51.7934	1.47735	1.70657e-09	2.37432e-07	DeEdgeR
GLYMA.10G175600	0	1.46747	1.46747	3.67298	0.0221813	0.139643	DeEdgeR
GLYMA.10G176600	0	1.09821	1.09821	3.30335	0.0424023	0.210362	DeEdgeR
GLYMA.10G177100	0	15.0087	15.0087	6.9889	7.73424e-15	3.02017e-12	DeEdgeR
GLYMA.10G193800	2.23626	5.96477	3.72852	1.3352	0.0257625	0.152951	DeEdgeR
GLYMA.10G194800	12.6153	40.9167	28.3015	1.60492	1.11522e-06	6.55073e-05	DeEdgeR
GLYMA.10G195500	3.38414	7.45886	4.07472	1.10428	0.0380367	0.19652	DeEdgeR
GLYMA.10G196800	3.0984	8.15635	5.05795	1.33086	0.00810051	0.072939	DeEdgeR
GLYMA.10G197900	1.10202	3.70152	2.59951	1.58186	0.0397182	0.202267	DeEdgeR
GLYMA.10G198700	2.48341	8.51537	6.03196	1.67588	0.00156238	0.0222003	DeEdgeR
GLYMA.10G198800	0	1.10586	1.10586	3.31432	0.041675	0.2085	DeEdgeR
GLYMA.10G203300	2.50243	8.16011	5.65768	1.61092	0.00278083	0.0340537	DeEdgeR
GLYMA.10G204800	5.15051	11.5742	6.42367	1.15125	0.0125292	0.0966896	DeEdgeR
GLYMA.10G205700	4.73696	14.1454	9.40839	1.52699	0.000576724	0.0105538	DeEdgeR
GLYMA.10G205800	27.7764	60.6847	32.9083	1.09986	5.71376e-05	0.00168319	DeEdgeR
GLYMA.10G206800	3.47667	40.2377	36.761	3.28776	2.37916e-21	2.63302e-18	DeEdgeR
GLYMA.10G209400	5.42862	11.2243	5.79573	1.01605	0.0198818	0.129947	DeEdgeR
GLYMA.10G218900	1.94595	5.94086	3.99491	1.51388	0.0258931	0.153291	DeEdgeR
GLYMA.10G224800	0.282077	2.57777	2.29569	2.75811	0.0136396	0.102025	DeEdgeR
GLYMA.10G229100	2.81253	7.46205	4.64952	1.34013	0.0146922	0.106877	DeEdgeR
GLYMA.10G229300	83.5878	226.315	142.727	1.34696	5.86999e-11	1.1388e-08	DeEdgeR
GLYMA.10G235700	3.95384	11.1749	7.2211	1.46951	0.00298628	0.0358877	DeEdgeR
GLYMA.10G236000	82.6933	167.222	84.5284	1.01103	5.33121e-12	1.18002e-09	DeEdgeR
GLYMA.10G238800	2.24161	7.05261	4.811	1.58571	0.0155508	0.111033	DeEdgeR
GLYMA.10G240000	2.84188	8.16012	5.31824	1.46623	0.0062351	0.0609553	DeEdgeR
GLYMA.10G242900	7.8605	21.2582	13.3977	1.38916	9.08677e-05	0.0024166	DeEdgeR
GLYMA.10G246500	0	1.81453	1.81453	3.99019	0.00687665	0.0650001	DeEdgeR
GLYMA.10G287500	0	1.45094	1.45094	3.60386	0.0303726	0.170136	DeEdgeR
GLYMA.10G288700	6.50063	15.6636	9.16294	1.23062	0.00103003	0.0164044	DeEdgeR
GLYMA.10G291700	0.570506	2.58071	2.01021	1.94256	0.0466553	0.222037	DeEdgeR
GLYMA.11G028900	1.37388	4.82156	3.44768	1.67137	0.014054	0.103879	DeEdgeR
GLYMA.11G032700	11.1121	24.981	13.8689	1.14323	0.000386255	0.00762089	DeEdgeR
GLYMA.11G036300	42.1457	115.396	73.2508	1.42725	9.23768e-16	4.28409e-13	DeEdgeR
GLYMA.11G036700	1.27493	10.2925	9.01754	2.73934	6.82415e-06	0.000301818	DeEdgeR
GLYMA.11G042000	153.427	530.212	376.785	1.70582	9.32644e-22	1.08131e-18	DeEdgeR
GLYMA.11G047100	0.282075	2.58824	2.30616	2.75428	0.0167039	0.116482	DeEdgeR
GLYMA.11G052500	2.78904	8.14522	5.35618	1.44787	0.00778925	0.0709631	DeEdgeR
GLYMA.11G057400	5.11927	11.1959	6.07662	1.08551	0.0179477	0.121469	DeEdgeR
GLYMA.11G060400	0.295653	2.22299	1.92734	2.51638	0.0344607	0.184707	DeEdgeR
GLYMA.11G064900	6.53049	13.07	6.53947	1.02306	0.0312386	0.173017	DeEdgeR
GLYMA.11G069100	0	1.0946	1.0946	3.27105	0.044201	0.215624	DeEdgeR
GLYMA.11G092400	4.27046	8.95263	4.68217	1.02576	0.0303472	0.170033	DeEdgeR
GLYMA.11G121100	1.6618	5.20834	3.54654	1.5396	0.0166016	0.115902	DeEdgeR
GLYMA.11G121700	0.53723	2.95838	2.42115	2.16032	0.0215409	0.136876	DeEdgeR
GLYMA.11G124200	0.295656	2.20899	1.91333	2.52543	0.0286369	0.163825	DeEdgeR
GLYMA.11G131900	30.9634	67.9384	36.9751	1.11979	8.99419e-08	7.63017e-06	DeEdgeR
GLYMA.11G141900	2.25689	6.70248	4.44559	1.60338	0.0133481	0.100539	DeEdgeR
GLYMA.11G144300	0	1.09821	1.09821	3.30335	0.0424023	0.210362	DeEdgeR
GLYMA.11G152700	13.0971	49.0523	35.9552	1.73566	3.71865e-07	2.57581e-05	DeEdgeR
GLYMA.11G156900	3.9928	11.9152	7.92238	1.5925	0.00480113	0.0505612	DeEdgeR
GLYMA.11G1669002	5.40051	11.1674	5.76692	1.00046	0.0387528	0.198997	DeEdgeR
GLYMA.11G179100	15.4206	32.9027	17.4821	1.0155	0.00346497	0.0399543	DeEdgeR
GLYMA.11G189300	1.6611	4.8423	3.1812	1.44119	0.0283405	0.162645	DeEdgeR
GLYMA.11G207300	20.6567	42.6527	21.9959	1.02056	4.00247e-05	0.00126806	DeEdgeR
GLYMA.11G210500	0.244067	8.41887	8.1748	4.39857	1.84282e-07	1.42212e-05	DeEdgeR
GLYMA.11G211200	5.65476	12.9991	7.34435	1.11153	0.0144036	0.105639	DeEdgeR
GLYMA.11G211300	5.62995	16.0039	10.3739	1.49089	0.000209603	0.00474947	DeEdgeR
GLYMA.11G218400	0.802787	3.70601	2.90322	1.96924	0.0143561	0.105441	DeEdgeR
GLYMA.11G236700	37.7725	80.1043	42.3318	1.07183	1.74519e-07	1.35971e-05	DeEdgeR
GLYMA.11G236800	1.37333	4.45019	3.07686	1.54475	0.0477322	0.224808	DeEdgeR
GLYMA.11G239900	107.17	217.397	110.227	1.01209	6.39425e-14	2.04847e-11	DeEdgeR
GLYMA.11G242600	2.49713	7.41533	4.9182	1.47333	0.0130222	0.0989419	DeEdgeR
GLYMA.11G242900	6.86754	16.0124	9.14485	1.19157	0.00134241	0.0198309	DeEdgeR
GLYMA.11G243200	44.8082	138.133	93.3246	1.55515	3.93677e-12	9.04251e-10	DeEdgeR
GLYMA.11G244800	1.88732	8.13096	6.24364	1.99704	0.00095283	0.0154867	DeEdgeR
GLYMA.11G252400	3.63154	12.2684	8.6369	1.61213	0.00871276	0.0763071	DeEdgeR
GLYMA.12G002600	2.42139	18.6859	16.2646	2.82582	6.16731e-10	9.6565e-08	DeEdgeR
GLYMA.12G024000	1.16122	4.79026	3.62904	1.9013	0.0317789	0.175085	DeEdgeR
GLYMA.12G027100	7.09153	17.5148	10.4233	1.27411	0.000673322	0.011914	DeEdgeR
GLYMA.12G034000	0	1.08964	1.08964	3.25115	0.0453238	0.218281	DeEdgeR
GLYMA.12G038000	3.95595	9.29632	5.34037	1.16094	0.0231108	0.143064	DeEdgeR
GLYMA.12G042700	0	1.81453	1.81453	3.99019	0.0068771	0.0650001	DeEdgeR
GLYMA.12G066200	0	1.11197	1.11197	3.34973	0.0361636	0.190356	DeEdgeR
GLYMA.12G073800	9.34781	23.1427	13.7948	1.2772	5.01913e-05	0.00152695	DeEdgeR
GLYMA.12G077600	1.03583	7.3744	6.33857	2.57452	8.93191e-05	0.00238608	DeEdgeR
GLYMA.12G078700	41.1469	88.4639	47.317	1.09082	1.88948e-09	2.61388e-07	DeEdgeR
GLYMA.12G091800	7.98033	16.4828	8.50251	1.02131	0.00455565	0.0485886	DeEdgeR
GLYMA.12G094400	8.88082	19.0306	10.1497	1.05512	0.00363549	0.0413622	DeEdgeR
GLYMA.12G111500	4.724	16.3616	11.6376	1.71642	6.57024e-05	0.00188642	DeEdgeR
GLYMA.12G113600	4.48314	11.9354	7.45229	1.36488	0.00140044	0.0204359	DeEdgeR
GLYMA.12G115200	1.63737	5.94112	4.30376	1.75344	0.0100024	0.0835308	DeEdgeR
GLYMA.12G122800	0.808792	4.80888	4.00008	2.36317	0.00262281	0.0326188	DeEdgeR
GLYMA.12G128100	4.17403	12.6161	8.44209	1.46094	0.00263277	0.0326814	DeEdgeR
GLYMA.12G135300	6.21513	16.3705	10.1554	1.3499	0.000283143	0.00596352	DeEdgeR
GLYMA.12G136400	3.57421	13.3417	9.76754	1.80125	0.000127764	0.00318724	DeEdgeR
GLYMA.12G148100	0.822133	4.44081	3.61867	2.24947	0.00461246	0.049086	DeEdgeR
GLYMA.12G151000	0	1.45094	1.45094	3.60386	0.0303726	0.170136	DeEdgeR
GLYMA.12G170800	2.24479	5.60051	3.35571	1.24975	0.0352458	0.187477	DeEdgeR
GLYMA.12G176100	0	2.94098	2.94098	4.68441	0.000571127	0.0104714	DeEdgeR
GLYMA.12G176200	1.05507	7.36183	6.30676	2.54037	0.00106594	0.0168471	DeEdgeR
GLYMA.12G195900	1.06294	5.15407	4.09113	2.03458	0.00644238	0.0623062	DeEdgeR
GLYMA.12G197300	3.46639	8.55917	5.09278	1.37948	0.0222042	0.139658	DeEdgeR
GLYMA.12G197600	89.0327	216.53	127.497	1.20619	1.68596e-10	2.95699e-08	DeEdgeR
GLYMA.12G200500	13.1754	27.6967	14.5212	1.05265	0.000215134	0.00484999	DeEdgeR
GLYMA.12G209000	0	8.39389	8.39389	6.13948	7.45345e-09	8.56004e-07	DeEdgeR
GLYMA.12G213100	4.84047	10.082	5.24157	1.01565	0.03819	0.197019	DeEdgeR
GLYMA.12G215400	0	1.47817	1.47817	3.73163	0.0171858	0.11872	DeEdgeR
GLYMA.12G229100	0.271375	2.22166	1.95028	2.56284	0.028813	0.164644	DeEdgeR
GLYMA.13G011800	0	1.11197	1.11197	3.34973	0.0361636	0.190356	DeEdgeR
GLYMA.13G016700	0	1.0946	1.0946	3.27105	0.044201	0.215624	DeEdgeR
GLYMA.13G021600	2.50638	7.39882	4.89244	1.46426	0.0140766	0.103984	DeEdgeR
GLYMA.13G022300	3.8898	11.4662	7.57642	1.21414	0.0399493	0.203147	DeEdgeR
GLYMA.13G023600	0	1.08964	1.08964	3.25115	0.0453238	0.218281	DeEdgeR
GLYMA.13G040100	0.870047	3.32589	2.45584	1.8034	0.0384114	0.197847	DeEdgeR
GLYMA.13G0523002	3.69504	7.84152	4.14647	1.04004	0.0336178	0.181568	DeEdgeR
GLYMA.13G052700	0	1.09821	1.09821	3.30335	0.0424023	0.210362	DeEdgeR
GLYMA.13G060200	0.264098	2.93932	2.67522	2.91744	0.00826931	0.0738821	DeEdgeR
GLYMA.13G074000	11.6316	29.4082	17.7766	1.2538	0.000101758	0.00265547	DeEdgeR
GLYMA.13G0811001	39.0938	97.5786	58.4848	1.3002	3.19225e-13	8.98536e-11	DeEdgeR
GLYMA.13G083900	0.282075	2.58885	2.30677	2.77799	0.0137931	0.102637	DeEdgeR
GLYMA.13G104700	2.82376	7.43564	4.61188	1.32741	0.0115924	0.0921617	DeEdgeR
GLYMA.13G106400	19.4152	44.2008	24.7856	1.16636	8.47276e-07	5.22916e-05	DeEdgeR
GLYMA.13G117400	7.34383	16.7854	9.4416	1.15559	0.00769814	0.0704097	DeEdgeR
GLYMA.13G118500	3.51482	16.636	13.1212	2.11954	5.64233e-07	3.67317e-05	DeEdgeR
GLYMA.13G119400	16.2741	38.2312	21.957	1.20611	6.57193e-06	0.00029279	DeEdgeR
GLYMA.13G126800	1.96453	6.32238	4.35785	1.64659	0.0075592	0.0695569	DeEdgeR
GLYMA.13G150100	5.6796	11.5831	5.90345	1.00053	0.0191461	0.127056	DeEdgeR
GLYMA.13G151500	0.551933	4.04102	3.48909	2.58054	0.00352079	0.0404255	DeEdgeR
GLYMA.13G162700	6.41845	20.0883	13.6698	1.58104	1.74579e-05	0.000660536	DeEdgeR
GLYMA.13G168500	2.89358	41.6669	38.7733	3.55626	1.47345e-23	2.39165e-20	DeEdgeR
GLYMA.13G172300	8.75917	20.1736	11.4145	1.21392	0.00600633	0.0593382	DeEdgeR
GLYMA.13G173700	0	1.09821	1.09821	3.30335	0.0424023	0.210362	DeEdgeR
GLYMA.13G177100	0	2.57252	2.57252	4.4884	0.00120756	0.0183413	DeEdgeR
GLYMA.13G202600	0	1.11197	1.11197	3.34973	0.0361636	0.190356	DeEdgeR
GLYMA.13G206200	0.279278	2.94627	2.66699	2.93917	0.00691849	0.0652646	DeEdgeR
GLYMA.13G211700	2.25077	6.70324	4.45248	1.49981	0.0161519	0.113731	DeEdgeR
GLYMA.13G230900	0	1.0946	1.0946	3.27105	0.044201	0.215624	DeEdgeR
GLYMA.13G242500	0.273927	3.66654	3.39262	3.24692	0.00202704	0.0269691	DeEdgeR
GLYMA.13G242600	3.12817	9.26473	6.13656	1.46966	0.0163814	0.114903	DeEdgeR
GLYMA.13G261800	0.276564	3.30385	3.02728	3.10202	0.00372902	0.0421898	DeEdgeR
GLYMA.13G267400	15.4101	36.58	21.1699	1.21609	2.97828e-06	0.000149298	DeEdgeR
GLYMA.13G272400	3.95276	9.69215	5.73939	1.25108	0.00901237	0.0780608	DeEdgeR
GLYMA.13G277800	8.56309	17.6101	9.04699	1.0434	0.00636192	0.0618129	DeEdgeR
GLYMA.13G2809002	4.20176	11.5008	7.299	1.37957	0.0036705	0.0416632	DeEdgeR
GLYMA.13G284700	1.39639	4.09646	2.70007	1.44572	0.0413871	0.207661	DeEdgeR
GLYMA.13G292300	0.74497	9.12881	8.38384	3.23192	3.65447e-06	0.000178669	DeEdgeR
GLYMA.13G300600	1.38227	5.53296	4.1507	1.85586	0.0176661	0.120484	DeEdgeR
GLYMA.13G304200	0.558749	3.32752	2.76877	2.42642	0.0172731	0.119013	DeEdgeR
GLYMA.13G331800	6.55977	13.859	7.29921	1.04477	0.00938725	0.0801248	DeEdgeR
GLYMA.13G333100	449.027	1003.49	554.467	1.09897	1.14472e-09	1.64917e-07	DeEdgeR
GLYMA.13G353500	7.7349	16.8198	9.08488	1.10572	0.00399546	0.0442381	DeEdgeR
GLYMA.13G363300	26.647	57.1419	30.4949	1.07681	3.59291e-06	0.000175836	DeEdgeR
GLYMA.13G363800	0.556402	3.68762	3.13122	2.45617	0.00687317	0.0650001	DeEdgeR
GLYMA.13G366400	1.38168	4.09834	2.71666	1.45473	0.0428301	0.211673	DeEdgeR
GLYMA.14G001600	8.18252	23.1321	14.9496	1.35304	0.00185888	0.0253183	DeEdgeR
GLYMA.14G029200	0	1.10586	1.10586	3.31432	0.041675	0.2085	DeEdgeR
GLYMA.14G029800	9.64772	24.269	14.6213	1.36089	0.000444167	0.00856923	DeEdgeR
GLYMA.14G035100	0.478615	8.45325	7.97464	3.65333	8.06443e-07	5.02814e-05	DeEdgeR
GLYMA.14G043000	0	2.53696	2.53696	4.45498	0.00157327	0.0223286	DeEdgeR
GLYMA.14G043300	3.38579	7.45439	4.06861	1.08074	0.0472141	0.223308	DeEdgeR
GLYMA.14G052300	0	3.28616	3.28616	4.80621	0.000299856	0.00626135	DeEdgeR
GLYMA.14G053600	62.6104	360.942	298.332	2.36091	2.56188e-22	3.4653e-19	DeEdgeR
GLYMA.14G054300	2.81256	7.44866	4.6361	1.32985	0.0149996	0.108449	DeEdgeR
GLYMA.14G061800	10.0254	23.0873	13.0619	1.16819	0.000663552	0.0117926	DeEdgeR
GLYMA.14G070000	0	1.11197	1.11197	3.34973	0.0361636	0.190356	DeEdgeR
GLYMA.14G074600	6.24585	14.2007	7.95482	1.15134	0.00323686	0.038109	DeEdgeR
GLYMA.14G085400	6.00638	12.3518	6.34546	1.01492	0.012668	0.0974099	DeEdgeR
GLYMA.14G096800	3.46564	7.44621	3.98057	1.06927	0.0390979	0.200164	DeEdgeR
GLYMA.14G102900	2.85819	6.72032	3.86213	1.2515	0.0390127	0.199929	DeEdgeR
GLYMA.14G104400	7.07319	18.274	11.2008	1.32376	0.000265168	0.00570333	DeEdgeR
GLYMA.14G105200	22.0836	46.0888	24.0052	1.0415	7.05712e-06	0.000310711	DeEdgeR
GLYMA.14G109900	4.78635	12.3188	7.53241	1.30551	0.00374509	0.0423322	DeEdgeR
GLYMA.14G117200	1.35159	5.56528	4.21369	1.88681	0.00407619	0.0449175	DeEdgeR
GLYMA.14G119300	3.99872	8.22224	4.22352	1.00113	0.036335	0.190866	DeEdgeR
GLYMA.14G136300	11.6657	49.996	38.3303	1.70979	0.00015205	0.00366175	DeEdgeR
GLYMA.14G142700	0.525392	3.63762	3.11223	2.36198	0.0160414	0.113182	DeEdgeR
GLYMA.14G148100	215.76	733.402	517.643	1.71117	3.46551e-32	1.87503e-28	DeEdgeR
GLYMA.14G153400	0	1.09197	1.09197	3.26947	0.0442401	0.215624	DeEdgeR
GLYMA.14G157800	1.63645	5.91773	4.28128	1.70634	0.0105049	0.0863645	DeEdgeR
GLYMA.14G162100	20.0845	44.2464	24.1618	1.12519	9.32746e-06	0.000391552	DeEdgeR
GLYMA.14G178300	1.10202	3.69248	2.59046	1.57559	0.0407947	0.205706	DeEdgeR
GLYMA.14G193100	9.44254	20.8916	11.449	1.117	0.000513857	0.00965175	DeEdgeR
GLYMA.14G206300	41.0096	111.064	70.0542	1.41811	1.12222e-16	5.63367e-14	DeEdgeR
GLYMA.14G211400	2.48977	8.85327	6.3635	1.6779	0.0227277	0.141489	DeEdgeR
GLYMA.14G213900	5.42747	11.2232	5.79572	1.01743	0.0172981	0.119091	DeEdgeR
GLYMA.14G218800	1.93261	6.62352	4.69091	1.58559	0.0204403	0.132376	DeEdgeR
GLYMA.14G222200	0	1.42136	1.42136	3.47986	0.0357412	0.189176	DeEdgeR
GLYMA.15G002500	15.2174	47.0395	31.8221	1.58762	2.05442e-10	3.53497e-08	DeEdgeR
GLYMA.15G007400	2.52865	6.31859	3.78994	1.24282	0.0350363	0.18685	DeEdgeR
GLYMA.15G012100	11.0267	28.7547	17.728	1.35056	2.36335e-06	0.00012348	DeEdgeR
GLYMA.15G021600	0	1.81453	1.81453	3.99015	0.00688208	0.0650212	DeEdgeR
GLYMA.15G021800	14.2323	75.3152	61.083	2.32912	9.7981e-23	1.491e-19	DeEdgeR
GLYMA.15G021900	18.8945	60.8936	41.9991	1.65184	2.51485e-13	7.24619e-11	DeEdgeR
GLYMA.15G031700	6.24715	13.8061	7.55899	1.09912	0.00608439	0.0599028	DeEdgeR
GLYMA.15G041000	0.291207	2.90566	2.61445	2.90585	0.00917636	0.0789615	DeEdgeR
GLYMA.15G048400	1.84347	10.3121	8.4686	2.3109	0.000205532	0.00468437	DeEdgeR
GLYMA.15G049800	60.7131	140.127	79.4137	1.18937	3.53625e-12	8.35912e-10	DeEdgeR
GLYMA.15G054000	5.80229	20.8155	15.0132	1.77188	9.25052e-07	5.61664e-05	DeEdgeR
GLYMA.15G061800	3.09031	8.53005	5.43974	1.35411	0.0172908	0.119075	DeEdgeR
GLYMA.15G066200	1.96181	5.9387	3.97689	1.50594	0.0123231	0.095666	DeEdgeR
GLYMA.15G070400	0	1.11197	1.11197	3.34973	0.0361636	0.190356	DeEdgeR
GLYMA.15G076400	13.6586	31.3853	17.7267	1.16735	0.000363175	0.00726276	DeEdgeR
GLYMA.15G081800	1.43741	4.46032	3.02291	1.58123	0.0321042	0.176305	DeEdgeR
GLYMA.15G096400	15.1876	31.4438	16.2562	1.03119	9.1537e-05	0.00243175	DeEdgeR
GLYMA.15G112800	10.001	21.3212	11.3201	1.06986	0.000828988	0.0139439	DeEdgeR
GLYMA.15G119000	3.05607	9.97602	6.91995	1.54048	0.00465686	0.0493935	DeEdgeR
GLYMA.15G126600	1.64453	5.55407	3.90954	1.62458	0.0143373	0.10535	DeEdgeR
GLYMA.15G1291001	29.5245	67.5199	37.9954	1.14892	3.35109e-06	0.000165607	DeEdgeR
GLYMA.15G134200	0.291201	2.93889	2.64768	2.76849	0.0213799	0.136195	DeEdgeR
GLYMA.15G138800	1.04937	6.64426	5.5949	2.42378	0.000304342	0.00633061	DeEdgeR
GLYMA.15G139400	0	3.29897	3.29897	4.82834	0.00026155	0.00564546	DeEdgeR
GLYMA.15G140200	5.10632	10.7886	5.6823	1.00635	0.0373805	0.194387	DeEdgeR
GLYMA.15G141700	15.5027	31.826	16.3233	1.0237	9.81285e-05	0.00257733	DeEdgeR
GLYMA.15G142000	89.92	224.013	134.094	1.29469	5.91943e-13	1.61032e-10	DeEdgeR
GLYMA.15G142100	26.6861	54.0183	27.3323	1.00399	4.2171e-06	0.000200931	DeEdgeR
GLYMA.15G142200	1.67518	5.13196	3.45678	1.49645	0.024688	0.148988	DeEdgeR
GLYMA.15G142800	0.598649	3.67831	3.07966	2.51181	0.00924512	0.0793762	DeEdgeR
GLYMA.15G146000	62.1565	126.748	64.5917	1.01333	7.67479e-10	1.16425e-07	DeEdgeR
GLYMA.15G151000	9.67723	25.3759	15.6987	1.36343	2.60228e-05	0.000908897	DeEdgeR
GLYMA.15G151100	7.05053	18.2859	11.2354	1.3481	0.000175924	0.00411659	DeEdgeR
GLYMA.15G155200	1.95915	5.58218	3.62303	1.42067	0.0201082	0.13094	DeEdgeR
GLYMA.15G155800	0.267671	2.57776	2.31009	2.70582	0.0200999	0.130921	DeEdgeR
GLYMA.15G157300	0.284976	2.21478	1.92981	2.55285	0.0274386	0.159347	DeEdgeR
GLYMA.15G164900	3.96782	10.043	6.07523	1.28587	0.00503521	0.0523829	DeEdgeR
GLYMA.15G185700	3.72539	7.82432	4.09892	1.02717	0.0359034	0.189787	DeEdgeR
GLYMA.15G186000	5.9871	13.4348	7.44775	1.1287	0.00680334	0.0645787	DeEdgeR
GLYMA.15G213700	1.87435	10.3385	8.46412	2.30842	2.22933e-05	0.000806518	DeEdgeR
GLYMA.15G225200	0.826013	3.33867	2.51266	1.84937	0.0303955	0.170206	DeEdgeR
GLYMA.15G226200	5.10621	10.8415	5.73527	1.05202	0.0151996	0.109456	DeEdgeR
GLYMA.15G227900	0	1.10586	1.10586	3.31432	0.041675	0.2085	DeEdgeR
GLYMA.15G228000	0.416053	14.3238	13.9078	4.40488	1.26119e-11	2.68181e-09	DeEdgeR
GLYMA.15G242400	14.972	30.3747	15.4027	1.01308	0.000660856	0.0117575	DeEdgeR
GLYMA.15G246200	0.558743	3.33019	2.77145	2.40239	0.0233665	0.143993	DeEdgeR
GLYMA.15G260600	0	4.02785	4.02785	5.10684	6.45112e-05	0.0018566	DeEdgeR
GLYMA.15G267400	3.97649	8.2292	4.25271	1.01293	0.0347563	0.185862	DeEdgeR
GLYMA.16G013200	44.4756	104.083	59.6076	1.21269	6.89515e-12	1.49893e-09	DeEdgeR
GLYMA.16G029700	10.2825	37.9491	27.6666	1.82787	8.09344e-11	1.51e-08	DeEdgeR
GLYMA.16G034200	2.22232	7.07303	4.8507	1.5831	0.00692297	0.0652848	DeEdgeR
GLYMA.16G048300	2.2166	6.69717	4.48057	1.59079	0.016014	0.11313	DeEdgeR
GLYMA.16G060900	193.504	721.58	528.076	1.79822	6.45752e-17	3.49387e-14	DeEdgeR
GLYMA.16G075000	2.42739	11.8251	9.39769	2.08565	0.000277996	0.00588843	DeEdgeR
GLYMA.16G078400	2.50624	9.63465	7.12841	1.87753	0.00129161	0.0192988	DeEdgeR
GLYMA.16G084900	0.544319	3.32388	2.77956	2.30953	0.0131987	0.0998309	DeEdgeR
GLYMA.16G096400	3.44049	8.18827	4.74778	1.30831	0.0448373	0.217162	DeEdgeR
GLYMA.16G099900	9.44442	20.9393	11.4948	1.13582	0.000932078	0.0152307	DeEdgeR
GLYMA.16G101700	42.0901	85.8166	43.7265	1.01241	2.36399e-07	1.74416e-05	DeEdgeR
GLYMA.16G102000	6.54051	13.8209	7.28037	1.04556	0.00769192	0.070366	DeEdgeR
GLYMA.16G107600	14.0051	30.9545	16.9495	1.10845	6.72334e-05	0.00192095	DeEdgeR
GLYMA.16G118000	6.75325	17.1487	10.3955	1.29144	0.00103371	0.016446	DeEdgeR
GLYMA.16G119900	3.00981	11.4922	8.4824	1.83132	0.000139599	0.0034091	DeEdgeR
GLYMA.16G120400	1.07057	4.73287	3.6623	1.76775	0.0425448	0.210819	DeEdgeR
GLYMA.16G126900	5.19679	11.9522	6.75541	1.26782	0.0179064	0.121371	DeEdgeR
GLYMA.16G127200	9.38629	21.6494	12.2631	1.17901	0.000225035	0.00503821	DeEdgeR
GLYMA.16G136100	1.63031	6.68028	5.04997	1.89718	0.0020234	0.0269353	DeEdgeR
GLYMA.16G136900	1.6283	6.66663	5.03833	1.89336	0.00183125	0.0250556	DeEdgeR
GLYMA.16G138500	0.271375	2.22166	1.95028	2.56284	0.028814	0.164644	DeEdgeR
GLYMA.16G145400	1.92238	6.6766	4.75422	1.66958	0.0117536	0.0929581	DeEdgeR
GLYMA.16G147200	4.51507	12.6149	8.09986	1.4233	0.00134138	0.0198236	DeEdgeR
GLYMA.16G158800	3.10812	7.43587	4.32775	1.18148	0.0374777	0.194581	DeEdgeR
GLYMA.16G169800	0.972598	10.9503	9.97774	2.48124	0.00650058	0.0626823	DeEdgeR
GLYMA.16G174400	1.31673	8.12891	6.81219	2.41969	7.61312e-05	0.0021172	DeEdgeR
GLYMA.16G174600	2.95176	14.0603	11.1085	2.12794	3.31426e-06	0.000164179	DeEdgeR
GLYMA.16G177500	13.669	32.9264	19.2574	1.23581	0.000153896	0.00369707	DeEdgeR
GLYMA.16G178200	11.0165	29.0031	17.9866	1.31362	8.21511e-05	0.00224264	DeEdgeR
GLYMA.16G185900	0.864354	3.29279	2.42844	1.79957	0.032771	0.178579	DeEdgeR
GLYMA.16G186000	0	1.11197	1.11197	3.34973	0.0361636	0.190356	DeEdgeR
GLYMA.16G191300	0.81044	3.34496	2.53452	1.83776	0.0265053	0.155916	DeEdgeR
GLYMA.16G193900	0	1.82989	1.82989	3.98965	0.00657216	0.0632098	DeEdgeR
GLYMA.16G209400	0.802776	3.70751	2.90474	1.97613	0.0164281	0.115119	DeEdgeR
GLYMA.16G216800	2.03193	18.0888	16.0568	2.92788	7.29486e-10	1.11355e-07	DeEdgeR
GLYMA.17G002200	0	1.09821	1.09821	3.30335	0.0424023	0.210362	DeEdgeR
GLYMA.17G007200	6.30906	13.0581	6.74901	1.02312	0.0108331	0.0880663	DeEdgeR
GLYMA.17G021600	5.05641	15.9257	10.8693	1.59193	5.265e-05	0.00158064	DeEdgeR
GLYMA.17G026300	4.22514	9.70924	5.4841	1.21902	0.0173401	0.119244	DeEdgeR
GLYMA.17G040800	18.1486	53.9293	35.7807	1.50139	1.8598e-07	1.4307e-05	DeEdgeR
GLYMA.17G046100	7.12772	14.974	7.84633	1.04447	0.00535404	0.0547261	DeEdgeR
GLYMA.17G051700	12.8111	26.6008	13.7897	1.0389	0.000678442	0.0119829	DeEdgeR
GLYMA.17G060400	16.2567	35.9603	19.7036	1.12206	1.23504e-05	0.000493657	DeEdgeR
GLYMA.17G066800	0.23417	15.7469	15.5127	5.30734	2.41308e-13	6.99435e-11	DeEdgeR
GLYMA.17G070500	21.4179	44.5677	23.1498	1.03683	4.70318e-05	0.00145042	DeEdgeR
GLYMA.17G081200	36.3958	105.464	69.0683	1.52018	1.22509e-15	5.47302e-13	DeEdgeR
GLYMA.17G090800	1.06292	5.17708	4.11416	2.07795	0.00299536	0.0359524	DeEdgeR
GLYMA.17G095100	0	1.08964	1.08964	3.25115	0.0453238	0.218281	DeEdgeR
GLYMA.17G103500	15.5481	42.1515	26.6033	1.3967	5.67273e-08	5.04076e-06	DeEdgeR
GLYMA.17G119000	3.94612	10.0369	6.09074	1.28542	0.00750723	0.0692226	DeEdgeR
GLYMA.17G132000	5.30475	15.9759	10.6711	1.52439	0.000114196	0.00290796	DeEdgeR
GLYMA.17G132700	26.6585	58.5409	31.8824	1.08162	8.08648e-06	0.000348162	DeEdgeR
GLYMA.17G133400	1.8675	11.4077	9.5402	2.43402	1.01987e-05	0.000418386	DeEdgeR
GLYMA.17G135100	25.8166	55.1442	29.3276	1.05783	6.361e-06	0.000284957	DeEdgeR
GLYMA.17G136500	5.97389	12.7256	6.75169	1.05773	0.00898728	0.0779562	DeEdgeR
GLYMA.17G141700	3.3577	9.23319	5.87549	1.29943	0.0189699	0.126263	DeEdgeR
GLYMA.17G153300	218.712	475.445	256.733	1.04494	2.91432e-07	2.10553e-05	DeEdgeR
GLYMA.17G157200	0	1.09197	1.09197	3.26947	0.0442401	0.215624	DeEdgeR
GLYMA.17G176400	33.1426	67.9864	34.8437	1.01524	3.88687e-07	2.6771e-05	DeEdgeR
GLYMA.17G189700	0.786216	6.22635	5.44014	2.64142	0.00115732	0.0177518	DeEdgeR
GLYMA.17G197300	0.750765	8.06169	7.31092	3.01401	7.26744e-05	0.00203853	DeEdgeR
GLYMA.17G202100	2.98178	16.2419	13.2602	2.31775	1.21466e-06	7.04979e-05	DeEdgeR
GLYMA.17G2040003	6.22234	14.5334	8.31107	1.18801	0.00472679	0.049972	DeEdgeR
GLYMA.17G205900	1.08116	5.82986	4.7487	2.09676	0.0145105	0.106158	DeEdgeR
GLYMA.17G206000	0	1.45313	1.45313	3.65152	0.021573	0.137051	DeEdgeR
GLYMA.17G207000	0	1.84015	1.84015	4.01899	0.00613777	0.0603077	DeEdgeR
GLYMA.17G210500	0.241576	5.48983	5.24825	3.83586	6.35037e-05	0.00183629	DeEdgeR
GLYMA.17G220900	19.1881	61.2955	42.1074	1.64091	1.24823e-13	3.79891e-11	DeEdgeR
GLYMA.17G222000	7.66907	21.6153	13.9462	1.47131	4.14736e-05	0.00130226	DeEdgeR
GLYMA.17G2257001	5.91696	15.281	9.36403	1.3227	0.000637098	0.0114099	DeEdgeR
GLYMA.17G234000	4.42613	34.3196	29.8935	2.7738	8.80624e-15	3.32419e-12	DeEdgeR
GLYMA.17G242700	7.27297	20.4845	13.2115	1.4599	3.00519e-05	0.00102191	DeEdgeR
GLYMA.17G242900	6.29117	13.1049	6.81372	1.02912	0.012673	0.0974099	DeEdgeR
GLYMA.17G250000	3.94064	10.0726	6.132	1.31382	0.00697018	0.0655884	DeEdgeR
GLYMA.17G260300	0	1.09197	1.09197	3.26947	0.0442401	0.215624	DeEdgeR
GLYMA.18G000600	1.01951	17.6476	16.6281	3.85668	3.17807e-11	6.50237e-09	DeEdgeR
GLYMA.18G012700	3.38784	8.55513	5.16728	1.27587	0.0095739	0.0810361	DeEdgeR
GLYMA.18G018900	0.482672	6.61782	6.13514	3.30621	3.48677e-05	0.00114105	DeEdgeR
GLYMA.18G019500	0.279279	2.93678	2.6575	2.87707	0.0106479	0.0870116	DeEdgeR
GLYMA.18G019800	0.551935	4.05531	3.50337	2.59497	0.0028991	0.0351191	DeEdgeR
GLYMA.18G020300	14.0787	41.0364	26.9577	1.50934	2.60698e-09	3.44542e-07	DeEdgeR
GLYMA.18G027700	0.576133	4.06032	3.48419	2.59574	0.0156356	0.111426	DeEdgeR
GLYMA.18G028900	6.54871	13.4682	6.91952	1.01534	0.00866041	0.0760067	DeEdgeR
GLYMA.18G032300	0.279274	2.93888	2.65961	2.96003	0.00764637	0.0700942	DeEdgeR
GLYMA.18G047500	0.293393	2.53917	2.24578	2.71024	0.0184367	0.123899	DeEdgeR
GLYMA.18G056500	0	1.84015	1.84015	4.01898	0.00614016	0.0603177	DeEdgeR
GLYMA.18G083600	0	1.09821	1.09821	3.30335	0.0424023	0.210362	DeEdgeR
GLYMA.18G091300	7.45639	15.6799	8.22356	1.0508	0.00516697	0.0533628	DeEdgeR
GLYMA.18G105000	3.08587	8.17123	5.08536	1.33504	0.00931785	0.0797881	DeEdgeR
GLYMA.18G122900	1.35852	7.3721	6.01358	2.28711	0.000673231	0.011914	DeEdgeR
GLYMA.18G127200	0	1.10586	1.10586	3.31432	0.041675	0.2085	DeEdgeR
GLYMA.18G129800	0	1.47001	1.47001	3.69569	0.0215008	0.1367	DeEdgeR
GLYMA.18G152900	17.1368	40.063	22.9262	1.19985	2.54688e-06	0.000130823	DeEdgeR
GLYMA.18G157400	1.28049	9.53015	8.24965	2.59757	3.11469e-05	0.00105145	DeEdgeR
GLYMA.18G157500	0.289087	3.29861	3.00952	3.07351	0.00423819	0.0461709	DeEdgeR
GLYMA.18G160100	7.49425	18.2239	10.7296	1.30769	0.000747231	0.0128801	DeEdgeR
GLYMA.18G170300	0	1.83254	1.83254	4.01855	0.00856649	0.0754741	DeEdgeR
GLYMA.18G187600	0.264095	2.94303	2.67893	2.95732	0.00655567	0.0631011	DeEdgeR
GLYMA.18G191900	2.24484	5.57343	3.32859	1.22594	0.0437811	0.214608	DeEdgeR
GLYMA.18G200700	0	1.08964	1.08964	3.25115	0.0453238	0.218281	DeEdgeR
GLYMA.18G216500	1.9571	6.32326	4.36617	1.59182	0.0138531	0.10291	DeEdgeR
GLYMA.18G224100	0	1.47157	1.47157	3.70358	0.0179374	0.12145	DeEdgeR
GLYMA.18G224700	10.4759	25.016	14.5401	1.22576	6.93289e-05	0.00196735	DeEdgeR
GLYMA.18G224800	0.271374	2.21887	1.9475	2.58388	0.0256491	0.152684	DeEdgeR
GLYMA.18G228200	0	1.08964	1.08964	3.25115	0.0453238	0.218281	DeEdgeR
GLYMA.18G250400	1.67839	4.47645	2.79806	1.32053	0.0478736	0.225135	DeEdgeR
GLYMA.18G250500	17.2883	46.9975	29.7092	1.35632	4.42487e-06	0.000209804	DeEdgeR
GLYMA.18G252700	5.39343	11.5409	6.14746	1.06521	0.0221898	0.139643	DeEdgeR
GLYMA.18G255300	25.9185	55.5384	29.6198	1.07992	9.93327e-06	0.000409222	DeEdgeR
GLYMA.18G256100	2.52163	6.30391	3.78228	1.22005	0.0465652	0.221682	DeEdgeR
GLYMA.18G260100	3.12888	6.71789	3.58901	1.04999	0.0469241	0.222781	DeEdgeR
GLYMA.18G260300	2.24107	6.32326	4.08219	1.44514	0.0279259	0.16112	DeEdgeR
GLYMA.18G267500	2.04731	6.67485	4.62754	1.66923	0.0229375	0.14234	DeEdgeR
GLYMA.18G271200	5.34522	14.8945	9.54932	1.43083	0.000327533	0.00669383	DeEdgeR
GLYMA.18G273400	18.7736	50.3824	31.6088	1.37172	1.2147e-07	9.92448e-06	DeEdgeR
GLYMA.18G293900	0.570498	2.59759	2.02709	1.96738	0.0442754	0.215696	DeEdgeR
GLYMA.18G300300	29.1335	68.2375	39.1039	1.19654	9.39056e-08	7.93877e-06	DeEdgeR
GLYMA.19G016700	8.52917	17.9284	9.39926	1.05354	0.00418365	0.0457701	DeEdgeR
GLYMA.19G021400	9.96624	22.3822	12.416	1.13237	0.000334234	0.00681269	DeEdgeR
GLYMA.19G052900	3.96781	8.58978	4.62197	1.06096	0.0394277	0.20139	DeEdgeR
GLYMA.19G059700	0	1.47001	1.47001	3.69569	0.0215008	0.1367	DeEdgeR
GLYMA.19G061500	0.53903	3.68998	3.15095	2.41173	0.0117909	0.0931316	DeEdgeR
GLYMA.19G066100	0.806889	4.41838	3.61149	2.22676	0.00806777	0.0727249	DeEdgeR
GLYMA.19G066300	8.77771	24.9824	16.2047	1.47514	2.16222e-05	0.00078574	DeEdgeR
GLYMA.19G066700	3.91081	10.8078	6.89703	1.41069	0.00184951	0.0252416	DeEdgeR
GLYMA.19G084200	0	1.08964	1.08964	3.25115	0.0453238	0.218281	DeEdgeR
GLYMA.19G185400	0.585899	2.95839	2.37249	2.25091	0.0301152	0.169396	DeEdgeR
GLYMA.19G185900	7.61969	19.4226	11.8029	1.30988	0.000193426	0.00445126	DeEdgeR
GLYMA.19G197800	5.02396	12.283	7.25907	1.43834	0.00848743	0.0750355	DeEdgeR
GLYMA.19G205500	5.38786	12.6475	7.25963	1.17054	0.00641679	0.0621574	DeEdgeR
GLYMA.19G207300	113.668	250.759	137.091	1.0805	9.73899e-10	1.44585e-07	DeEdgeR
GLYMA.19G208900	3.38627	8.21981	4.83353	1.22791	0.0149619	0.108227	DeEdgeR
GLYMA.19G221500	0	2.19492	2.19492	4.29146	0.00300268	0.0360225	DeEdgeR
GLYMA.19G227800	957.758	2022	1064.24	1.05089	2.16121e-12	5.34214e-10	DeEdgeR
GLYMA.19G244300	0	1.11197	1.11197	3.34973	0.0361636	0.190356	DeEdgeR
GLYMA.19G245600	3.6847	7.85966	4.17496	1.05755	0.0307387	0.171389	DeEdgeR
GLYMA.19G251500	7.6055	21.2221	13.6166	1.43438	3.01995e-05	0.00102621	DeEdgeR
GLYMA.19G264100	0.567473	2.59846	2.03098	2.09077	0.0459771	0.220208	DeEdgeR
GLYMA.20G001700	10.6168	35.716	25.0991	1.6681	4.06924e-08	3.76714e-06	DeEdgeR
GLYMA.20G008300	2.78957	10.0083	7.2187	1.77008	0.000672486	0.0119079	DeEdgeR
GLYMA.20G034700	1.36742	4.83321	3.4658	1.68554	0.0132336	0.100021	DeEdgeR
GLYMA.20G062800	3.11969	6.72645	3.60676	1.06077	0.047489	0.224142	DeEdgeR
GLYMA.20G068600	4.56489	9.70356	5.13866	1.04809	0.0192836	0.12758	DeEdgeR
GLYMA.20G079700	1.68029	4.83343	3.15314	1.42026	0.0300504	0.169188	DeEdgeR
GLYMA.20G099800	1.42023	7.37475	5.95451	2.14505	0.00786915	0.0713572	DeEdgeR
GLYMA.20G101800	2.5411	6.33468	3.79358	1.25628	0.0257945	0.153007	DeEdgeR
GLYMA.20G108200	2.54111	6.34548	3.80437	1.24028	0.048952	0.228186	DeEdgeR
GLYMA.20G126300	17.3719	44.8432	27.4714	1.33801	2.75034e-08	2.67321e-06	DeEdgeR
GLYMA.20G128300	0	1.11197	1.11197	3.34973	0.0361636	0.190356	DeEdgeR
GLYMA.20G145800	101.507	208.059	106.552	1.0246	1.99242e-14	6.97992e-12	DeEdgeR
GLYMA.20G153400	4.35269	21.8239	17.4712	2.22318	5.30716e-09	6.42866e-07	DeEdgeR
GLYMA.20G156500	3.64154	10.7671	7.12554	1.49578	0.0011366	0.0175871	DeEdgeR
GLYMA.20G158100	0.289087	3.29861	3.00952	3.07351	0.00423829	0.0461709	DeEdgeR
GLYMA.20G158500	157.11	483.713	326.603	1.60737	1.92625e-39	2.34497e-35	DeEdgeR
GLYMA.20G170800	9.3215	18.3484	9.02685	1.069	0.0112821	0.0904482	DeEdgeR
GLYMA.20G172900	4.80409	12.3115	7.50738	1.31722	0.00208684	0.0274867	DeEdgeR
GLYMA.20G182100	0	1.11197	1.11197	3.34973	0.0361636	0.190356	DeEdgeR
GLYMA.20G183000	8.85352	18.3506	9.49703	1.05146	0.00356156	0.0407496	DeEdgeR
GLYMA.20G191200	0	6.23742	6.23742	5.74601	5.50746e-07	3.59498e-05	DeEdgeR
GLYMA.20G195100	4.05892	19.4695	15.4106	1.99036	0.000149909	0.00362094	DeEdgeR
GLYMA.20G199300	24.1836	50.3298	26.1462	1.04966	9.90772e-05	0.00259385	DeEdgeR
GLYMA.20G202000	0	1.46053	1.46053	3.67496	0.0222505	0.139715	DeEdgeR
GLYMA.20G205700	6.78168	15.645	8.86332	1.15576	0.00315605	0.0373836	DeEdgeR
GLYMA.20G207600	9.95259	22.0645	12.1119	1.12365	0.000332034	0.00677069	DeEdgeR
GLYMA.20G211900	1.94855	5.21991	3.27137	1.34124	0.0309708	0.17218	DeEdgeR
GLYMA.20G212300	3.70628	7.82181	4.11554	1.02926	0.0421295	0.210022	DeEdgeR
GLYMA.20G213100	1.63802	6.29931	4.66129	1.80436	0.00323039	0.0380512	DeEdgeR
GLYMA.20G215500	11.6724	23.5528	11.8804	1.00053	0.00260909	0.0325018	DeEdgeR
GLYMA.20G216800	42.9669	109.958	66.9913	1.3054	1.56641e-07	1.24617e-05	DeEdgeR
GLYMA.20G219200	1.38189	4.46856	3.08667	1.56655	0.0280865	0.161632	DeEdgeR
GLYMA.20G223800	20.3076	49.0252	28.7176	1.23214	4.89419e-07	3.26917e-05	DeEdgeR
GLYMA.20G233000	0.795281	4.07285	3.27757	2.10434	0.00824758	0.0737858	DeEdgeR
GLYMA.20G242300	4.5522	10.0748	5.52257	1.10672	0.0136709	0.102164	DeEdgeR
GLYMA.20G248600	0	1.09821	1.09821	3.30335	0.0424023	0.210362	DeEdgeR
GLYMA.U006000	2.24195	6.68006	4.43811	1.46168	0.0186289	0.124767	DeEdgeR
GLYMA.U006200	4.26134	8.96428	4.70294	1.03227	0.0246963	0.148999	DeEdgeR
GLYMA.U011700	0.295656	2.20899	1.91333	2.52558	0.0286751	0.164005	DeEdgeR
GLYMA.U028000	4.8275	10.8221	5.99459	1.14939	0.011705	0.0926704	DeEdgeR
GLYMA.U035200	0	1.0946	1.0946	3.27105	0.044201	0.215624	DeEdgeR
GLYMA.U042700	0	1.11197	1.11197	3.34973	0.0361636	0.190356	DeEdgeR

## Sheet: 72hpi Down-regulated DEGs
72hpi Down-regulated DEGs (≥ 2= fold change)
Gene	Mean_Control	Mean_Case	Mean_Change	LogFC	Pvalue	FDR	Method
GLYMA.01G003900	14.8529	6.344	-8.50894	-1.26838	0.0047212	0.0499258	DeEdgeR
GLYMA.01G021700	2.68842	0.41851	-2.26991	-2.47106	0.0272707	0.158675	DeEdgeR
GLYMA.01G036000	41.1855	16.0273	-25.1582	-1.43362	1.76735e-05	0.000666109	DeEdgeR
GLYMA.01G041100	5.06257	1.21618	-3.84638	-2.08965	0.0172703	0.119013	DeEdgeR
GLYMA.01G042200	9.51353	3.555	-5.95852	-1.45065	0.00878606	0.0767421	DeEdgeR
GLYMA.01G046300	364.875	166.928	-197.947	-1.14636	3.60833e-20	3.31524e-17	DeEdgeR
GLYMA.01G057600	4.77667	0.855362	-3.92131	-2.43324	0.00393444	0.0438203	DeEdgeR
GLYMA.01G078700	17.6063	7.50138	-10.1049	-1.23413	0.00214122	0.0279686	DeEdgeR
GLYMA.01G090200	32.0078	15.2608	-16.747	-1.08778	7.33431e-05	0.0020502	DeEdgeR
GLYMA.01G109500	118.228	58.2903	-59.9375	-1.02984	3.28969e-08	3.12874e-06	DeEdgeR
GLYMA.01G111600	2.68841	0.430533	-2.25788	-2.44278	0.0304458	0.17038	DeEdgeR
GLYMA.01G121800	1.20001	0.0208124	-1.17919	-3.39284	0.0454931	0.218664	DeEdgeR
GLYMA.01G132500	6.23153	2.7796	-3.45193	-1.15869	0.0482046	0.226108	DeEdgeR
GLYMA.01G138600	1.50136	0.0259566	-1.4754	-3.66438	0.0235717	0.144732	DeEdgeR
GLYMA.01G144700	27.3696	12.9182	-14.4514	-1.10242	0.000228174	0.00509676	DeEdgeR
GLYMA.01G146200	2.98902	0.436783	-2.55224	-2.60258	0.0176944	0.120609	DeEdgeR
GLYMA.01G152800	36.522	6.31128	-30.2108	-2.63429	1.33391e-13	4.00954e-11	DeEdgeR
GLYMA.01G157700	301.872	152.795	-149.078	-1.0037	6.9567e-14	2.19972e-11	DeEdgeR
GLYMA.01G160400	12.5221	4.05078	-8.47128	-1.65311	0.000463121	0.00885421	DeEdgeR
GLYMA.01G160800	7.76587	2.43471	-5.33116	-1.69248	0.00341353	0.039539	DeEdgeR
GLYMA.01G162600	5.37173	1.61296	-3.75877	-1.74112	0.0179428	0.121469	DeEdgeR
GLYMA.01G176100	5.05982	1.25727	-3.80255	-1.98765	0.00844458	0.0747789	DeEdgeR
GLYMA.01G179400	397.248	177.717	-219.531	-1.16587	9.76471e-19	7.61682e-16	DeEdgeR
GLYMA.01G182600	2.39013	0.424191	-1.96594	-2.29747	0.0463048	0.221147	DeEdgeR
GLYMA.01G195300	286.584	135.645	-150.939	-1.08985	1.0027e-18	7.62917e-16	DeEdgeR
GLYMA.01G198100	32.8438	15.6638	-17.18	-1.09914	0.00012569	0.00315002	DeEdgeR
GLYMA.01G198200	32.3054	14.1221	-18.1833	-1.21554	3.04081e-05	0.00103043	DeEdgeR
GLYMA.01G198400	5.34515	1.97882	-3.36632	-1.4222	0.0371709	0.193711	DeEdgeR
GLYMA.01G204400	577.97	277.491	-300.479	-1.06378	3.82798e-22	4.90536e-19	DeEdgeR
GLYMA.01G218200	7.1424	3.11778	-4.02463	-1.20439	0.0360439	0.190344	DeEdgeR
GLYMA.01G221400	2.1127	0.036182	-2.07652	-4.13683	0.00530734	0.0543914	DeEdgeR
GLYMA.01G236800	1.1905	0.0208096	-1.16969	-3.36428	0.047138	0.223187	DeEdgeR
GLYMA.01G242700	1.5027	0.0259582	-1.47674	-3.68888	0.021703	0.137592	DeEdgeR
GLYMA.02G003400	15.1045	7.09013	-8.01438	-1.10224	0.00760208	0.0698501	DeEdgeR
GLYMA.02G011500	5.35796	1.99149	-3.36646	-1.42821	0.0325761	0.177815	DeEdgeR
GLYMA.02G014400	8.91714	3.96278	-4.95436	-1.18093	0.017794	0.120932	DeEdgeR
GLYMA.02G028800	9.77453	4.3552	-5.41932	-1.17573	0.0187198	0.125229	DeEdgeR
GLYMA.02G041200	9.78424	4.72956	-5.05468	-1.06007	0.0232801	0.143679	DeEdgeR
GLYMA.02G045500	2.12395	0.0361749	-2.08777	-4.08267	0.00901482	0.078068	DeEdgeR
GLYMA.02G047600	68.3334	34.3885	-33.9449	-1.03025	1.73742e-05	0.000657884	DeEdgeR
GLYMA.02G063800	155.436	69.9927	-85.4433	-1.16503	3.63247e-13	1.00502e-10	DeEdgeR
GLYMA.02G083700	2010.26	1009.85	-1000.4	-1.00836	1.00411e-16	5.20162e-14	DeEdgeR
GLYMA.02G089200	2.70085	0.430536	-2.27031	-2.46114	0.0277261	0.160538	DeEdgeR
GLYMA.02G090000	27.0037	12.5442	-14.4595	-1.10495	0.00300705	0.036066	DeEdgeR
GLYMA.02G097800	14.2372	6.68704	-7.55018	-1.10332	0.00564091	0.0566285	DeEdgeR
GLYMA.02G107900	1.50885	0.0259531	-1.4829	-3.62935	0.0253436	0.151517	DeEdgeR
GLYMA.02G113800	10.4548	3.2356	-7.21919	-1.72284	0.000818772	0.0137959	DeEdgeR
GLYMA.02G131400	3.28871	0.82217	-2.46654	-1.92912	0.034724	0.185812	DeEdgeR
GLYMA.02G143300	497.52	177.645	-319.875	-1.4981	9.98165e-36	9.72113e-32	DeEdgeR
GLYMA.02G147800	3.30547	0.442948	-2.86253	-2.6724	0.0162799	0.114456	DeEdgeR
GLYMA.02G148500	1.54381	0.0259617	-1.51784	-3.69895	0.0221938	0.139643	DeEdgeR
GLYMA.02G1627001	6.82592	2.36911	-4.45681	-1.44949	0.0403408	0.20439	DeEdgeR
GLYMA.02G168100	9.21972	3.21348	-6.00624	-1.54707	0.00528886	0.0542635	DeEdgeR
GLYMA.02G181400	7.82186	0.128987	-7.69288	-5.95434	2.19046e-07	1.63095e-05	DeEdgeR
GLYMA.02G188700	3.58463	0.825537	-2.75909	-2.05144	0.0216071	0.137214	DeEdgeR
GLYMA.02G189900	1.19585	0.0208112	-1.17504	-3.37551	0.046474	0.22139	DeEdgeR
GLYMA.02G202000	33.1	15.6693	-17.4306	-1.0925	5.7813e-05	0.00169959	DeEdgeR
GLYMA.02G217800	313.625	117.234	-196.391	-1.44059	1.36694e-26	3.50332e-23	DeEdgeR
GLYMA.02G224600	4.16406	1.22926	-2.9348	-1.73178	0.0296248	0.167722	DeEdgeR
GLYMA.02G228500	1.49703	0.0259562	-1.47108	-3.67894	0.0220424	0.139	DeEdgeR
GLYMA.02G232400	6.55963	2.39994	-4.15969	-1.45538	0.0178322	0.121083	DeEdgeR
GLYMA.02G234200	141.431	73.5004	-67.9308	-1.00422	6.84879e-06	0.000302633	DeEdgeR
GLYMA.02G234900	10.1184	4.36595	-5.75242	-1.22873	0.0109453	0.0886969	DeEdgeR
GLYMA.02G248100	4.78742	1.25022	-3.5372	-1.9322	0.0108116	0.0879942	DeEdgeR
GLYMA.02G254100	9.51397	4.35097	-5.16301	-1.14092	0.0177319	0.120814	DeEdgeR
GLYMA.02G259200	15.0872	7.76758	-7.31967	-1.00394	0.018802	0.125596	DeEdgeR
GLYMA.02G270500	78.5676	23.0701	-55.4976	-1.81296	9.58222e-15	3.56188e-12	DeEdgeR
GLYMA.02G272300	2.40553	0.0412572	-2.36427	-4.30924	0.00411867	0.0452422	DeEdgeR
GLYMA.02G274700	15.5225	5.96754	-9.55493	-1.48545	0.00490466	0.0514392	DeEdgeR
GLYMA.02G283400	20.5271	6.40263	-14.1244	-1.71817	2.74442e-05	0.000949144	DeEdgeR
GLYMA.02G287800	1.1905	0.0208096	-1.16969	-3.36428	0.047138	0.223187	DeEdgeR
GLYMA.02G297600	23.682	11.3685	-12.3135	-1.07398	0.000555317	0.0102468	DeEdgeR
GLYMA.02G297700	810.245	361.856	-448.389	-1.16893	2.11304e-25	4.28727e-22	DeEdgeR
GLYMA.02G299500	48.8562	19.6769	-29.1793	-1.33598	4.15984e-08	3.82917e-06	DeEdgeR
GLYMA.02G308600	18.3592	7.82153	-10.5376	-1.2413	0.00432765	0.04683	DeEdgeR
GLYMA.03G001000	23.73	11.377	-12.353	-1.06746	0.00110856	0.0172907	DeEdgeR
GLYMA.03G007600	2.7034	0.433686	-2.26971	-2.45174	0.0300127	0.169112	DeEdgeR
GLYMA.03G013700	1.20001	0.0208124	-1.17919	-3.39284	0.0454931	0.218664	DeEdgeR
GLYMA.03G040100	2.4031	0.0412532	-2.36184	-4.30359	0.0042917	0.0465651	DeEdgeR
GLYMA.03G042500	11.6132	4.40893	-7.20427	-1.42162	0.00246867	0.0311753	DeEdgeR
GLYMA.03G044900	32.3793	12.5897	-19.7897	-1.39741	0.000106576	0.00275024	DeEdgeR
GLYMA.03G050500	9.82123	3.90968	-5.91155	-1.38722	0.0249323	0.149868	DeEdgeR
GLYMA.03G051200	6.9196	2.78151	-4.13809	-1.26935	0.0463683	0.221297	DeEdgeR
GLYMA.03G051500	1.50946	0.0259597	-1.4835	-3.69444	0.022465	0.140464	DeEdgeR
GLYMA.03G067300	1.79171	0.0310746	-1.76064	-3.89707	0.0129226	0.0984766	DeEdgeR
GLYMA.03G068200	67.6847	39.2234	-28.4613	-1.01226	0.0049109	0.0514604	DeEdgeR
GLYMA.03G074600	96.2655	45.6887	-50.5768	-1.10226	1.18307e-07	9.73134e-06	DeEdgeR
GLYMA.03G081700	47.0397	22.4905	-24.5492	-1.10752	6.64973e-05	0.00190476	DeEdgeR
GLYMA.03G085000	59.7027	23.8614	-35.8413	-1.34495	3.18277e-07	2.26587e-05	DeEdgeR
GLYMA.03G091300	5.68803	1.61512	-4.07291	-1.80965	0.0110551	0.0892157	DeEdgeR
GLYMA.03G094100	18.039	8.27472	-9.76428	-1.13223	0.00165908	0.0231952	DeEdgeR
GLYMA.03G094700	18.5387	4.56044	-13.9783	-2.08744	1.61149e-06	8.89698e-05	DeEdgeR
GLYMA.03G105700	704.959	267.244	-437.715	-1.40973	2.85048e-28	9.9146e-25	DeEdgeR
GLYMA.03G112800	17.4778	8.26992	-9.20784	-1.09848	0.00277041	0.0339555	DeEdgeR
GLYMA.03G116200	274.108	138.979	-135.129	-1.00069	3.62106e-12	8.47729e-10	DeEdgeR
GLYMA.03G122500	1267.37	541.883	-725.485	-1.23237	1.17193e-25	2.48118e-22	DeEdgeR
GLYMA.03G134000	15.2186	5.21158	-10.007	-1.58178	0.000208416	0.00473198	DeEdgeR
GLYMA.03G135500	1.79805	0.0310789	-1.76697	-3.92424	0.0118276	0.0932861	DeEdgeR
GLYMA.03G147700	829.895	422.797	-407.098	-1.00884	2.79894e-12	6.81472e-10	DeEdgeR
GLYMA.03G157400	8.05679	2.32151	-5.73528	-2.00491	0.0203437	0.131944	DeEdgeR
GLYMA.03G159000	7.46307	2.38794	-5.07513	-1.66174	0.0067717	0.0643758	DeEdgeR
GLYMA.03G162400	9.82162	4.70891	-5.11271	-1.07666	0.0219855	0.138843	DeEdgeR
GLYMA.03G162600	15.1509	7.0912	-8.05968	-1.11352	0.00426938	0.0464185	DeEdgeR
GLYMA.03G163100	60.3979	19.8439	-40.554	-1.64434	5.06238e-12	1.13079e-09	DeEdgeR
GLYMA.03G164200	39.4877	16.5033	-22.9844	-1.28364	8.17959e-07	5.08042e-05	DeEdgeR
GLYMA.03G173100	3.6109	0.44904	-3.16186	-2.83372	0.0083713	0.0743168	DeEdgeR
GLYMA.03G176300	1602.78	755.448	-847.334	-1.13896	3.88945e-12	8.97616e-10	DeEdgeR
GLYMA.03G177800	1.55172	0.0259633	-1.52575	-3.69529	0.0242655	0.147386	DeEdgeR
GLYMA.03G183100	1.53985	0.0259612	-1.51389	-3.68381	0.0249112	0.149837	DeEdgeR
GLYMA.03G184500	72.5372	34.1323	-38.4049	-1.10661	3.68371e-08	3.4629e-06	DeEdgeR
GLYMA.03G187900	9.80229	3.98152	-5.82078	-1.31579	0.00758252	0.069732	DeEdgeR
GLYMA.03G194700	34.824	10.1066	-24.7174	-1.8587	1.99065e-07	1.50238e-05	DeEdgeR
GLYMA.03G206300	4.17143	1.20527	-2.96616	-1.75415	0.032572	0.177813	DeEdgeR
GLYMA.03G222600	5.14329	0.876416	-4.26687	-2.51097	0.00388026	0.0433767	DeEdgeR
GLYMA.03G228000	23.8768	6.50344	-17.3734	-1.9248	1.74359e-07	1.35971e-05	DeEdgeR
GLYMA.03G232900	4.17581	1.21518	-2.96062	-1.75299	0.0300384	0.169164	DeEdgeR
GLYMA.03G237300	4.77826	1.62545	-3.15281	-1.55281	0.0299932	0.169077	DeEdgeR
GLYMA.03G240400	2.39013	0.424191	-1.96594	-2.29746	0.0462948	0.221121	DeEdgeR
GLYMA.03G241600	134.269	62.5535	-71.7158	-1.11547	1.2314e-09	1.75845e-07	DeEdgeR
GLYMA.03G259400	24.8914	12.129	-12.7625	-1.05536	0.000524949	0.00981658	DeEdgeR
GLYMA.04G011200	8.69524	1.3299	-7.36533	-2.76578	5.16082e-05	0.001558	DeEdgeR
GLYMA.04G019100	446.395	215.659	-230.736	-1.05591	1.22185e-17	7.93305e-15	DeEdgeR
GLYMA.04G020200	780.77	399.293	-381.477	-1.02625	5.95821e-10	9.41997e-08	DeEdgeR
GLYMA.04G020300	146.476	66.3964	-80.0796	-1.14929	2.07219e-12	5.16049e-10	DeEdgeR
GLYMA.04G036800	13.3829	6.66279	-6.7201	-1.02176	0.0114473	0.0915161	DeEdgeR
GLYMA.04G043800	10.383	5.08774	-5.29527	-1.04202	0.0230856	0.142988	DeEdgeR
GLYMA.04G058700	18.4631	9.02672	-9.43642	-1.04396	0.00393403	0.0438203	DeEdgeR
GLYMA.04G070500	84.9294	35.4382	-49.4912	-1.29821	2.77726e-09	3.64524e-07	DeEdgeR
GLYMA.04G084000	133.798	62.9796	-70.8189	-1.10417	3.11249e-10	5.19051e-08	DeEdgeR
GLYMA.04G085100	5.72551	0.889373	-4.83613	-2.68369	0.00123774	0.0186712	DeEdgeR
GLYMA.04G087900	4.17819	1.20946	-2.96873	-1.75611	0.0277525	0.160574	DeEdgeR
GLYMA.04G091200	14.2246	6.63492	-7.58971	-1.13171	0.0106195	0.0868714	DeEdgeR
GLYMA.04G110400	13.3176	6.67256	-6.64503	-1.00343	0.0125481	0.0967826	DeEdgeR
GLYMA.04G121700	116.024	51.8756	-64.1481	-1.17709	2.32217e-12	5.711e-10	DeEdgeR
GLYMA.04G131100	6.23657	2.02917	-4.20739	-1.61011	0.0121626	0.0948677	DeEdgeR
GLYMA.04G137900	5.07283	1.25728	-3.81555	-1.98435	0.00948979	0.0807008	DeEdgeR
GLYMA.04G144500	2.69816	0.433678	-2.26448	-2.42462	0.0334106	0.18077	DeEdgeR
GLYMA.04G1569002	4.75746	1.61494	-3.14252	-1.53389	0.0350679	0.186919	DeEdgeR
GLYMA.04G174300	2.68842	0.41851	-2.26991	-2.47108	0.0272807	0.158699	DeEdgeR
GLYMA.04G174400	20.4836	9.45946	-11.0241	-1.14163	0.00168936	0.0235441	DeEdgeR
GLYMA.04G179400	48.2467	22.6363	-25.6104	-1.11051	2.71661e-06	0.000137797	DeEdgeR
GLYMA.04G1850002	1.23118	0.0208141	-1.21036	-3.37888	0.0493074	0.229267	DeEdgeR
GLYMA.04G198100	6.57104	1.63557	-4.93547	-1.9602	0.0068726	0.0650001	DeEdgeR
GLYMA.04G208400	56.3031	22.3887	-33.9145	-1.36006	2.63986e-08	2.57096e-06	DeEdgeR
GLYMA.04G220600	312.138	137.736	-174.402	-1.18913	2.72863e-22	3.5911e-19	DeEdgeR
GLYMA.04G221700	7.50538	2.43632	-5.06906	-1.64101	0.00547866	0.0556262	DeEdgeR
GLYMA.04G232800	12.1581	5.84796	-6.31018	-1.07741	0.0163361	0.11469	DeEdgeR
GLYMA.04G249700	82.994	36.998	-45.9959	-1.19125	3.54954e-09	4.47784e-07	DeEdgeR
GLYMA.05G013000	39.2913	7.86102	-31.4303	-2.39841	4.4301e-12	1.00337e-09	DeEdgeR
GLYMA.05G021900	9.25598	3.59057	-5.66541	-1.38803	0.00646803	0.0624427	DeEdgeR
GLYMA.05G023900	119.841	58.6631	-61.1778	-1.0411	3.55664e-10	5.81176e-08	DeEdgeR
GLYMA.05G026700	1.23118	0.0208141	-1.21036	-3.37888	0.0493074	0.229267	DeEdgeR
GLYMA.05G034500	210.254	59.3611	-150.893	-1.88268	1.4522e-15	6.37071e-13	DeEdgeR
GLYMA.05G039300	3.86696	1.22815	-2.6388	-1.62992	0.0377547	0.195473	DeEdgeR
GLYMA.05G042800	10.1256	4.34028	-5.7853	-1.34399	0.0220629	0.139075	DeEdgeR
GLYMA.05G050200	25.2597	11.0273	-14.2324	-1.21333	0.000231956	0.00514817	DeEdgeR
GLYMA.05G056300	1912.78	891.487	-1021.29	-1.10433	2.03019e-21	2.29907e-18	DeEdgeR
GLYMA.05G063200	29.7338	13.717	-16.0168	-1.12938	0.000168196	0.00397589	DeEdgeR
GLYMA.05G068100	6.27972	2.40215	-3.87757	-1.37713	0.0324616	0.177569	DeEdgeR
GLYMA.05G069100	11.2861	4.76929	-6.5168	-1.25612	0.0089799	0.0779562	DeEdgeR
GLYMA.05G095500	11.0096	4.75461	-6.25497	-1.23	0.00671832	0.0640962	DeEdgeR
GLYMA.05G107700	22.5402	9.8769	-12.6633	-1.21285	0.000280643	0.00592617	DeEdgeR
GLYMA.05G108400	10.9656	5.49059	-5.47501	-1.00892	0.0209105	0.134385	DeEdgeR
GLYMA.05G113500	3.30856	0.442957	-2.8656	-2.75718	0.0100359	0.0837819	DeEdgeR
GLYMA.05G128500	13.1424	4.39396	-8.74841	-1.61698	0.000492775	0.00931147	DeEdgeR
GLYMA.05G133400	541.282	237.469	-303.813	-1.1948	4.72975e-26	1.04689e-22	DeEdgeR
GLYMA.05G137800	8.63157	4.32722	-4.30435	-1.0042	0.0443383	0.215797	DeEdgeR
GLYMA.05G147600	79.2293	39.4816	-39.7477	-1.00883	7.95864e-07	4.98131e-05	DeEdgeR
GLYMA.05G169200	7.7454	2.44347	-5.30194	-1.67388	0.00397694	0.0441233	DeEdgeR
GLYMA.05G175200	9.59205	1.31317	-8.27888	-2.91227	1.31334e-05	0.000519101	DeEdgeR
GLYMA.05G175700	65.6436	20.272	-45.3716	-1.73694	1.50656e-13	4.50072e-11	DeEdgeR
GLYMA.05G177700	11.3678	1.76957	-9.59825	-2.7626	4.19421e-06	0.000200036	DeEdgeR
GLYMA.05G186700	98.6618	59.707	-38.9548	-1.0274	0.00953458	0.0808298	DeEdgeR
GLYMA.05G190900	6.28164	2.00069	-4.28095	-1.64832	0.0118836	0.0935359	DeEdgeR
GLYMA.05G192100	4.19488	0.460957	-3.73392	-3.06864	0.00264324	0.0327606	DeEdgeR
GLYMA.05G192500	5.63702	2.39352	-3.2435	-1.23086	0.0449795	0.217483	DeEdgeR
GLYMA.05G203000	6.55852	2.37698	-4.18154	-1.54093	0.0273568	0.159005	DeEdgeR
GLYMA.05G204600	63.823	21.32	-42.503	-1.62604	2.34921e-11	4.88867e-09	DeEdgeR
GLYMA.05G204800	150.624	51.8833	-98.7406	-1.56301	2.27842e-20	2.21896e-17	DeEdgeR
GLYMA.05G211300	5.64491	2.38221	-3.2627	-1.23235	0.0493057	0.229267	DeEdgeR
GLYMA.06G003500	58.5006	27.6591	-30.8416	-1.10482	9.13096e-07	5.57183e-05	DeEdgeR
GLYMA.06G015900	21.3721	9.46393	-11.9082	-1.19492	0.00036371	0.00726451	DeEdgeR
GLYMA.06G021700	20.494	10.1826	-10.3113	-1.02522	0.00230841	0.0295034	DeEdgeR
GLYMA.06G023900	584.248	281.884	-302.364	-1.05624	4.13603e-22	5.16421e-19	DeEdgeR
GLYMA.06G024500	1.50136	0.0259566	-1.4754	-3.66437	0.0235756	0.144732	DeEdgeR
GLYMA.06G026300	14.8156	6.71713	-8.09847	-1.15656	0.00330956	0.0386843	DeEdgeR
GLYMA.06G028800	5.65594	2.012	-3.64393	-1.48504	0.0226617	0.141189	DeEdgeR
GLYMA.06G036700	55.2821	22.4001	-32.882	-1.31991	1.83556e-07	1.41877e-05	DeEdgeR
GLYMA.06G039100	4.48286	1.61564	-2.86722	-1.46609	0.0448955	0.217293	DeEdgeR
GLYMA.06G041900	1.80728	0.0310813	-1.7762	-3.92766	0.0121949	0.0950277	DeEdgeR
GLYMA.06G042600	25.2362	11.752	-13.4842	-1.12598	0.000330959	0.00675578	DeEdgeR
GLYMA.06G042700	9.82808	3.98583	-5.84225	-1.32119	0.00711335	0.0666432	DeEdgeR
GLYMA.06G043600	8.95399	2.83287	-6.12111	-1.68294	0.00184478	0.0252052	DeEdgeR
GLYMA.06G046500	28.469	13.7072	-14.7618	-1.07035	0.000366714	0.00730054	DeEdgeR
GLYMA.06G048200	2.39387	0.0412484	-2.35262	-4.2825	0.00451629	0.04826	DeEdgeR
GLYMA.06G048900	11.6218	4.70317	-6.91862	-1.34789	0.0078661	0.0713572	DeEdgeR
GLYMA.06G052800	11.0563	4.02057	-7.03568	-1.47704	0.00337804	0.0392929	DeEdgeR
GLYMA.06G053500	9.20913	4.27083	-4.9383	-1.14402	0.0336271	0.181598	DeEdgeR
GLYMA.06G057300	28.2093	9.95953	-18.2498	-1.52926	1.41565e-06	7.95101e-05	DeEdgeR
GLYMA.06G058400	25.834	12.5296	-13.3045	-1.05943	0.000540362	0.0100187	DeEdgeR
GLYMA.06G058700	1.23118	0.0208141	-1.21036	-3.37888	0.0493074	0.229267	DeEdgeR
GLYMA.06G059100	3.87508	1.19465	-2.68042	-1.66086	0.0440292	0.215369	DeEdgeR
GLYMA.06G059500	18.9463	9.40815	-9.53815	-1.02356	0.00278012	0.0340537	DeEdgeR
GLYMA.06G069400	12.1975	4.41118	-7.78627	-1.49518	0.00144702	0.0209478	DeEdgeR
GLYMA.06G076700	2.40249	0.0412564	-2.36123	-4.31563	0.0039254	0.0437608	DeEdgeR
GLYMA.06G085700	338.517	169.114	-169.404	-1.01169	4.26344e-14	1.43178e-11	DeEdgeR
GLYMA.06G094200	13.0427	6.27867	-6.76403	-1.06833	0.00952383	0.0807909	DeEdgeR
GLYMA.06G096800	27.8353	13.3016	-14.5336	-1.07799	0.00046738	0.00891813	DeEdgeR
GLYMA.06G101700	7.43987	3.16311	-4.27675	-1.24273	0.0235297	0.144634	DeEdgeR
GLYMA.06G101900	1.1905	0.0208096	-1.16969	-3.36428	0.047138	0.223187	DeEdgeR
GLYMA.06G110500	20.8223	9.8136	-11.0087	-1.1029	0.00152634	0.0218027	DeEdgeR
GLYMA.06G113200	106.498	45.4958	-61.0025	-1.24546	1.87891e-12	4.7406e-10	DeEdgeR
GLYMA.06G132200	4.47477	0.845216	-3.62955	-2.33087	0.00774539	0.0706825	DeEdgeR
GLYMA.06G132600	15.4794	6.72504	-8.75433	-1.22411	0.00270617	0.0333359	DeEdgeR
GLYMA.06G137200	2.40816	0.412534	-1.99562	-2.32558	0.0441593	0.215624	DeEdgeR
GLYMA.06G143700	20.2045	8.28031	-11.9242	-1.32296	0.000473468	0.00900959	DeEdgeR
GLYMA.06G147700	2.41206	0.424203	-1.98786	-2.32105	0.0449381	0.217434	DeEdgeR
GLYMA.06G148400	28.2603	11.4195	-16.8408	-1.33738	9.08024e-06	0.000383821	DeEdgeR
GLYMA.06G165700	72.4462	21.464	-50.9822	-1.79771	1.36367e-14	4.91881e-12	DeEdgeR
GLYMA.06G181500	8.90811	4.30939	-4.59872	-1.06056	0.0303237	0.169964	DeEdgeR
GLYMA.06G193400	4.50214	0.453007	-4.04913	-3.18054	0.00146602	0.0211708	DeEdgeR
GLYMA.06G200600	2.68448	0.433665	-2.25081	-2.43986	0.0299468	0.168917	DeEdgeR
GLYMA.06G204200	14.8961	4.08601	-10.8101	-1.90416	3.24345e-05	0.00107812	DeEdgeR
GLYMA.06G220800	2.10128	0.0361792	-2.0651	-4.13046	0.00679777	0.0645762	DeEdgeR
GLYMA.06G221800	1.80728	0.0310813	-1.7762	-3.92764	0.0122115	0.095127	DeEdgeR
GLYMA.06G223600	21.4288	8.68961	-12.7392	-1.33756	0.000291078	0.00611478	DeEdgeR
GLYMA.06G235900	56.637	10.7711	-45.8659	-2.48193	4.86082e-19	4.01182e-16	DeEdgeR
GLYMA.06G264700	4.16725	1.20526	-2.96198	-1.75166	0.0318426	0.175345	DeEdgeR
GLYMA.06G269700	113.255	55.5985	-57.6563	-1.03776	4.36637e-09	5.39645e-07	DeEdgeR
GLYMA.06G270400	114.942	45.5094	-69.4322	-1.35835	9.10643e-15	3.41106e-12	DeEdgeR
GLYMA.06G270500	6.8988	1.64232	-5.25648	-2.06017	0.0032483	0.0381976	DeEdgeR
GLYMA.06G284600	8.01744	3.49648	-4.52096	-1.22043	0.0352522	0.187477	DeEdgeR
GLYMA.06G291300	28.189	11.8047	-16.3842	-1.27901	2.27663e-05	0.000822408	DeEdgeR
GLYMA.06G296500	9.26141	3.96651	-5.29491	-1.22709	0.018678	0.125003	DeEdgeR
GLYMA.06G300300	4.45445	1.61558	-2.83887	-1.44659	0.0426475	0.211094	DeEdgeR
GLYMA.06G302600	3479.48	1589.46	-1890.03	-1.17311	6.79498e-14	2.16262e-11	DeEdgeR
GLYMA.06G302700	22.8169	9.87025	-12.9466	-1.22847	0.000169353	0.00398968	DeEdgeR
GLYMA.06G307600	20.4646	7.58004	-12.8845	-1.45571	5.29236e-05	0.00158611	DeEdgeR
GLYMA.06G309000	39.3303	16.8848	-22.4455	-1.23759	4.36144e-06	0.0002072	DeEdgeR
GLYMA.06G309200	1.23118	0.0208141	-1.21036	-3.37888	0.0493074	0.229267	DeEdgeR
GLYMA.07G001200	1.50136	0.0259566	-1.4754	-3.66429	0.0236256	0.144845	DeEdgeR
GLYMA.07G014500	119.957	33.9845	-85.9726	-1.85246	1.11493e-22	1.6452e-19	DeEdgeR
GLYMA.07G020400	157.474	70.2636	-87.2104	-1.17491	4.52754e-14	1.49979e-11	DeEdgeR
GLYMA.07G026200	7.43143	3.52422	-3.90721	-1.08682	0.0400257	0.203407	DeEdgeR
GLYMA.07G027300	8.64209	3.57546	-5.06663	-1.29076	0.0116819	0.0925415	DeEdgeR
GLYMA.07G035800	428.712	162.61	-266.102	-1.41833	4.49868e-29	1.99148e-25	DeEdgeR
GLYMA.07G038800	987.366	508.583	-478.783	-1.05833	4.63254e-08	4.22438e-06	DeEdgeR
GLYMA.07G046400	42.7176	20.9885	-21.7291	-1.03753	3.69856e-05	0.00119076	DeEdgeR
GLYMA.07G049900	132.987	65.4395	-67.5479	-1.04661	2.80166e-10	4.70438e-08	DeEdgeR
GLYMA.07G051500	42.9899	20.6453	-22.3446	-1.07811	4.84242e-05	0.00148396	DeEdgeR
GLYMA.07G052600	2.4301	0.0412676	-2.38884	-4.33704	0.00424403	0.0462024	DeEdgeR
GLYMA.07G066400	2.40158	0.412533	-1.98905	-2.3441	0.0388737	0.199448	DeEdgeR
GLYMA.07G067300	46.5919	21.0804	-25.5115	-1.17643	0.000206914	0.00471046	DeEdgeR
GLYMA.07G075700	6.86393	2.78553	-4.0784	-1.30922	0.0226278	0.141101	DeEdgeR
GLYMA.07G083600	2.39975	0.427239	-1.97251	-2.30161	0.0470299	0.22308	DeEdgeR
GLYMA.07G100300	11.6157	4.40377	-7.21197	-1.42457	0.00201499	0.026838	DeEdgeR
GLYMA.07G104400	1.19585	0.0208112	-1.17504	-3.37551	0.046474	0.22139	DeEdgeR
GLYMA.07G107200	9.24347	3.17565	-6.06782	-1.57091	0.00573759	0.0574041	DeEdgeR
GLYMA.07G111500	7.42918	3.14429	-4.28489	-1.25358	0.0332348	0.180119	DeEdgeR
GLYMA.07G115500	14.296	6.32055	-7.97543	-1.20258	0.00684289	0.0648347	DeEdgeR
GLYMA.07G122500	13.9553	5.94936	-8.00597	-1.25979	0.00332853	0.0388502	DeEdgeR
GLYMA.07G127700	1.79805	0.0310789	-1.76697	-3.92424	0.0118277	0.0932861	DeEdgeR
GLYMA.07G136000	7.73853	3.18378	-4.55475	-1.29473	0.0152434	0.109631	DeEdgeR
GLYMA.07G136900	1.49263	0.0259546	-1.46668	-3.66343	0.0226233	0.141101	DeEdgeR
GLYMA.07G141500	532.019	241.308	-290.71	-1.14437	3.64162e-24	6.56773e-21	DeEdgeR
GLYMA.07G150900	49.4311	20.0428	-29.3883	-1.32734	4.01152e-08	3.72235e-06	DeEdgeR
GLYMA.07G151200	3.93158	0.0663272	-3.86525	-5.00115	0.000275191	0.00584917	DeEdgeR
GLYMA.07G153600	4.7834	0.851618	-3.93178	-2.43719	0.00440777	0.047381	DeEdgeR
GLYMA.07G165600	7.71066	2.8219	-4.88877	-1.4003	0.0196762	0.129165	DeEdgeR
GLYMA.07G174900	19.2688	8.29221	-10.9766	-1.23593	0.000495424	0.00935736	DeEdgeR
GLYMA.07G178300	19.9622	4.96336	-14.9988	-2.06677	3.3308e-07	2.34483e-05	DeEdgeR
GLYMA.07G185300	31.2139	8.51203	-22.7019	-1.92093	1.08551e-08	1.17204e-06	DeEdgeR
GLYMA.07G191300	8.6198	3.17076	-5.44904	-1.45447	0.010406	0.0857536	DeEdgeR
GLYMA.07G192400	5.70135	2.0121	-3.68925	-1.51139	0.0190408	0.126631	DeEdgeR
GLYMA.07G193400	1.81116	0.0310831	-1.78008	-3.94043	0.0119073	0.0936438	DeEdgeR
GLYMA.07G201500	8.60244	3.58219	-5.02025	-1.28667	0.0163731	0.114884	DeEdgeR
GLYMA.07G242200	1.1905	0.0208096	-1.16969	-3.36428	0.047138	0.223187	DeEdgeR
GLYMA.07G243500	827.471	400.968	-426.502	-1.0905	1.87602e-12	4.7406e-10	DeEdgeR
GLYMA.07G243700	426.407	205.935	-220.472	-1.09127	2.57281e-12	6.29562e-10	DeEdgeR
GLYMA.07G243800	10.9752	5.47649	-5.49869	-1.01662	0.0213416	0.136061	DeEdgeR
GLYMA.07G271100	2.39332	0.412527	-1.9808	-2.29982	0.0470899	0.223187	DeEdgeR
GLYMA.08G009100	26.7048	11.738	-14.9668	-1.21429	0.00011615	0.00294886	DeEdgeR
GLYMA.08G017300	640.302	314.966	-325.336	-1.02949	1.47501e-19	1.2826e-16	DeEdgeR
GLYMA.08G025100	3.27444	0.82214	-2.4523	-1.87083	0.0493327	0.229267	DeEdgeR
GLYMA.08G030100	54.7244	26.4581	-28.2662	-1.06997	3.11107e-06	0.000154743	DeEdgeR
GLYMA.08G038200	547.977	252.024	-295.953	-1.18622	3.42597e-12	8.13793e-10	DeEdgeR
GLYMA.08G050400	66.8999	22.9294	-43.9705	-1.57534	6.01698e-09	7.16374e-07	DeEdgeR
GLYMA.08G056900	1.5027	0.0259582	-1.47674	-3.68888	0.0216966	0.137585	DeEdgeR
GLYMA.08G058000	5.66004	2.01203	-3.64801	-1.49488	0.0200261	0.13058	DeEdgeR
GLYMA.08G062000	5.05939	1.63082	-3.42857	-1.62806	0.0208238	0.134022	DeEdgeR
GLYMA.08G066800	8.94882	3.95875	-4.99008	-1.16578	0.031189	0.17286	DeEdgeR
GLYMA.08G071000	2.72045	0.0463175	-2.67413	-4.48672	0.00244072	0.0308784	DeEdgeR
GLYMA.08G080800	12.1845	5.14841	-7.03608	-1.26179	0.00384315	0.0431228	DeEdgeR
GLYMA.08G087900	116.416	38.052	-78.3643	-1.64121	5.94507e-19	4.82492e-16	DeEdgeR
GLYMA.08G096500	259.844	111.161	-148.683	-1.23989	4.14e-18	2.9217e-15	DeEdgeR
GLYMA.08G109400	821.562	327.408	-494.154	-1.34757	2.32754e-22	3.33352e-19	DeEdgeR
GLYMA.08G118700	55.1333	27.2144	-27.9188	-1.03254	0.000278565	0.00589514	DeEdgeR
GLYMA.08G120800	2.41213	0.412537	-1.99959	-2.34874	0.0396792	0.202153	DeEdgeR
GLYMA.08G138200	98.543	34.4785	-64.0645	-1.55858	5.85171e-11	1.1388e-08	DeEdgeR
GLYMA.08G1504001	537.785	198.125	-339.66	-1.50154	2.10911e-18	1.53288e-15	DeEdgeR
GLYMA.08G1504002	144.457	48.0534	-96.4041	-1.64643	7.29058e-15	2.8863e-12	DeEdgeR
GLYMA.08G1504003	266.106	100.299	-165.806	-1.46113	7.75277e-15	3.02017e-12	DeEdgeR
GLYMA.08G150500	18.1196	6.75147	-11.3681	-1.45224	0.000311855	0.00644831	DeEdgeR
GLYMA.08G191500	7.45589	2.42747	-5.02841	-1.63582	0.00530885	0.0543914	DeEdgeR
GLYMA.08G194900	274.918	127.291	-147.627	-1.12394	5.12075e-16	2.39764e-13	DeEdgeR
GLYMA.08G200100	4525.59	1909.14	-2616.45	-1.28946	1.39395e-16	6.85639e-14	DeEdgeR
GLYMA.08G202200	11.911	3.65454	-8.25647	-1.73437	0.000380569	0.00752291	DeEdgeR
GLYMA.08G213000	7.74098	2.39479	-5.3462	-1.68459	0.0111818	0.0898955	DeEdgeR
GLYMA.08G216500	3.61495	0.43605	-3.1789	-2.87088	0.00687568	0.0650001	DeEdgeR
GLYMA.08G221600	127.793	61.687	-66.1056	-1.06348	8.35723e-10	1.25371e-07	DeEdgeR
GLYMA.08G230600	156.694	44.7366	-111.958	-1.98494	9.84517e-11	1.80817e-08	DeEdgeR
GLYMA.08G256900	100.329	45.4414	-54.8875	-1.15592	5.12264e-10	8.12556e-08	DeEdgeR
GLYMA.08G269600	2.09659	0.0361736	-2.06042	-4.1083	0.00762711	0.0699703	DeEdgeR
GLYMA.08G275700	1.50885	0.0259531	-1.4829	-3.62939	0.025328	0.151488	DeEdgeR
GLYMA.08G284000	12.5234	5.88073	-6.64266	-1.14068	0.0250802	0.150459	DeEdgeR
GLYMA.08G285400	215.441	86.7879	-128.654	-1.32439	9.8669e-17	5.16633e-14	DeEdgeR
GLYMA.08G289900	18.1477	5.66997	-12.4777	-1.73259	4.93402e-05	0.00150729	DeEdgeR
GLYMA.08G300500	40.9842	14.702	-26.2822	-1.51366	4.67499e-08	4.24718e-06	DeEdgeR
GLYMA.08G304200	40.2402	19.0602	-21.18	-1.09981	3.48018e-05	0.00113966	DeEdgeR
GLYMA.08G312000	373.06	179.658	-193.402	-1.07232	4.41859e-18	3.07376e-15	DeEdgeR
GLYMA.08G314700	14.5066	7.78018	-6.72645	-1.07109	0.0284505	0.163046	DeEdgeR
GLYMA.08G326900	10.4295	5.10325	-5.32621	-1.04519	0.0209836	0.134678	DeEdgeR
GLYMA.08G328500	10.703	4.32653	-6.37647	-1.33881	0.00713224	0.0667252	DeEdgeR
GLYMA.08G330900	1.49094	0.0259526	-1.46498	-3.64462	0.0243965	0.147888	DeEdgeR
GLYMA.08G334500	6.36191	1.28492	-5.07699	-2.32092	0.00165352	0.0231707	DeEdgeR
GLYMA.08G341200	50.8742	24.0473	-26.8269	-1.26008	0.00117014	0.0178676	DeEdgeR
GLYMA.08G342000	27.5858	11.8058	-15.7799	-1.24712	3.36734e-05	0.00111168	DeEdgeR
GLYMA.08G344300	941.955	468.984	-472.971	-1.01176	7.18678e-18	4.86056e-15	DeEdgeR
GLYMA.08G362700	3.5746	0.842274	-2.73233	-2.01276	0.0265923	0.156205	DeEdgeR
GLYMA.09G004200	1.50136	0.0259566	-1.4754	-3.66431	0.0236149	0.144827	DeEdgeR
GLYMA.09G009600	7.77907	3.13268	-4.64639	-1.31598	0.0296116	0.167687	DeEdgeR
GLYMA.09G012700	29.8867	13.6717	-16.215	-1.13229	0.000468114	0.00892768	DeEdgeR
GLYMA.09G016900	9.58626	2.83056	-6.75571	-1.79315	0.000887262	0.0146688	DeEdgeR
GLYMA.09G024300	7.70758	3.13247	-4.57511	-1.30029	0.026092	0.154211	DeEdgeR
GLYMA.09G029600	15.492	6.70835	-8.78366	-1.23026	0.00190851	0.0258105	DeEdgeR
GLYMA.09G029900	605.231	256.171	-349.06	-1.34915	3.48805e-09	4.4117e-07	DeEdgeR
GLYMA.09G043200	50.1274	21.9009	-28.2265	-1.20586	7.18123e-06	0.000315036	DeEdgeR
GLYMA.09G048200	12.4611	5.52809	-6.93301	-1.18481	0.00680262	0.0645787	DeEdgeR
GLYMA.09G048300	6.58285	1.28518	-5.29767	-2.37805	0.00115627	0.0177518	DeEdgeR
GLYMA.09G050100	15.1332	5.59258	-9.54065	-1.45174	0.000538839	0.0100033	DeEdgeR
GLYMA.09G053500	1.80754	0.0310795	-1.77646	-3.91481	0.0102095	0.0846646	DeEdgeR
GLYMA.09G059500	8.61663	3.55627	-5.06036	-1.36647	0.0333785	0.180636	DeEdgeR
GLYMA.09G068300	6.30437	1.63399	-4.67037	-1.95121	0.00753973	0.0694171	DeEdgeR
GLYMA.09G074600	1.1905	0.0208096	-1.16969	-3.36428	0.047138	0.223187	DeEdgeR
GLYMA.09G075200	92.6466	37.8441	-54.8025	-1.31326	5.12787e-12	1.14019e-09	DeEdgeR
GLYMA.09G077100	5.04742	2.00379	-3.04362	-1.32783	0.0474832	0.224137	DeEdgeR
GLYMA.09G077700	55.0827	14.8711	-40.2115	-1.94298	4.58255e-14	1.50775e-11	DeEdgeR
GLYMA.09G083400	32.0766	13.8049	-18.2717	-1.24332	6.4063e-05	0.00184807	DeEdgeR
GLYMA.09G093000	8965.85	3968.38	-4997.47	-1.18117	5.36256e-28	1.74087e-24	DeEdgeR
GLYMA.09G094400	1.20001	0.0208124	-1.17919	-3.39284	0.0454931	0.218664	DeEdgeR
GLYMA.09G100100	4.18613	0.447383	-3.73875	-3.04312	0.00312431	0.0371202	DeEdgeR
GLYMA.09G110200	2.1097	0.0361665	-2.07353	-4.06219	0.00906449	0.0784006	DeEdgeR
GLYMA.09G111900	28.7422	13.6605	-15.0816	-1.08703	0.000683459	0.0120365	DeEdgeR
GLYMA.09G114800	21.0587	10.5695	-10.4892	-1.0096	0.00222646	0.0287427	DeEdgeR
GLYMA.09G118500	6.01005	1.60667	-4.40338	-1.90941	0.00694717	0.0654591	DeEdgeR
GLYMA.09G140400	5.93569	2.39615	-3.53955	-1.30754	0.0363694	0.190923	DeEdgeR
GLYMA.09G143000	30.4445	15.1641	-15.2803	-1.0206	0.000616566	0.0111323	DeEdgeR
GLYMA.09G163900	249.343	102.324	-147.019	-1.32675	1.11211e-15	5.01426e-13	DeEdgeR
GLYMA.09G170500	5.09101	1.23617	-3.85484	-2.02701	0.00971265	0.0818578	DeEdgeR
GLYMA.09G183500	30.3154	12.2141	-18.1013	-1.34112	5.24948e-06	0.000243915	DeEdgeR
GLYMA.09G183700	1.23118	0.0208141	-1.21036	-3.37888	0.0493074	0.229267	DeEdgeR
GLYMA.09G184800	6.25691	2.36359	-3.89332	-1.405	0.0331577	0.179861	DeEdgeR
GLYMA.09G186500	6.55221	2.35868	-4.19353	-1.48804	0.0236629	0.144975	DeEdgeR
GLYMA.09G191900	11.9119	5.48827	-6.42368	-1.13397	0.0091396	0.0788161	DeEdgeR
GLYMA.09G205000	22.3047	9.43183	-12.8728	-1.26579	0.000181362	0.00422153	DeEdgeR
GLYMA.09G210900	13.1261	3.32016	-9.80589	-2.03329	3.53193e-05	0.00115196	DeEdgeR
GLYMA.09G218000	6.28799	2.03449	-4.2535	-1.61136	0.0197702	0.12957	DeEdgeR
GLYMA.09G221000	1.49263	0.0259546	-1.46668	-3.66343	0.0226274	0.141101	DeEdgeR
GLYMA.09G221800	1.7921	0.0310722	-1.76103	-3.87722	0.0144623	0.105965	DeEdgeR
GLYMA.09G237600	28.3085	10.3464	-17.9621	-1.48938	2.76606e-06	0.000140014	DeEdgeR
GLYMA.09G239700	1.20001	0.0208124	-1.17919	-3.39284	0.0454931	0.218664	DeEdgeR
GLYMA.09G270900	135.079	68.0066	-67.0729	-1.01047	9.62337e-08	8.07547e-06	DeEdgeR
GLYMA.09G275800	5.35821	1.64047	-3.71774	-1.70231	0.0138343	0.102865	DeEdgeR
GLYMA.09G276700	16.0422	6.33355	-9.70861	-1.36437	0.000722079	0.0125532	DeEdgeR
GLYMA.09G277800	697.906	353.906	-344	-1.05162	6.72268e-09	7.85038e-07	DeEdgeR
GLYMA.10G003100	10.0989	3.99111	-6.10776	-1.35495	0.00545831	0.0554543	DeEdgeR
GLYMA.10G006600	26.9396	12.9046	-14.0351	-1.07766	0.000536771	0.00998016	DeEdgeR
GLYMA.10G032700	4.78907	0.869707	-3.91936	-2.4167	0.0042868	0.0465327	DeEdgeR
GLYMA.10G035000	12.763	5.89258	-6.8704	-1.1325	0.00762691	0.0699703	DeEdgeR
GLYMA.10G036600	71.2768	30.8146	-40.4621	-1.23135	2.40619e-09	3.20135e-07	DeEdgeR
GLYMA.10G046700	10.9762	5.07831	-5.89784	-1.13519	0.0158232	0.112302	DeEdgeR
GLYMA.10G061300	151.545	74.9586	-76.5868	-1.03845	9.32072e-09	1.03153e-06	DeEdgeR
GLYMA.10G0636002	9.54639	3.96818	-5.57821	-1.28564	0.00869604	0.076221	DeEdgeR
GLYMA.10G0636003	8.05209	3.55246	-4.49963	-1.19614	0.0201312	0.131002	DeEdgeR
GLYMA.10G089000	12.1502	5.85946	-6.29079	-1.05087	0.0248484	0.149576	DeEdgeR
GLYMA.10G093800	9.79023	4.71372	-5.07651	-1.06477	0.0232925	0.143737	DeEdgeR
GLYMA.10G107000	5.6628	1.64559	-4.01721	-1.78571	0.00894733	0.0777879	DeEdgeR
GLYMA.10G130200	24.6835	9.86484	-14.8187	-1.35094	5.21845e-05	0.00157154	DeEdgeR
GLYMA.10G130500	14.2925	5.5742	-8.71834	-1.36838	0.00141402	0.0205785	DeEdgeR
GLYMA.10G134100	89.5742	32.8872	-56.687	-1.47015	9.78524e-14	3.07414e-11	DeEdgeR
GLYMA.10G143100	1.19585	0.0208112	-1.17504	-3.37551	0.046474	0.22139	DeEdgeR
GLYMA.10G161200	77.4618	38.6103	-38.8514	-1.04374	3.59238e-06	0.000175836	DeEdgeR
GLYMA.10G163800	103.495	37.5722	-65.9227	-1.48782	1.36477e-15	6.0416e-13	DeEdgeR
GLYMA.10G172600	174.498	80.2423	-94.2553	-1.13227	8.67768e-15	3.30125e-12	DeEdgeR
GLYMA.10G177200	7.1606	3.15394	-4.00667	-1.19502	0.0334882	0.181069	DeEdgeR
GLYMA.10G189100	3.03084	0.440041	-2.5908	-2.54587	0.0262482	0.154984	DeEdgeR
GLYMA.10G195700	246.37	93.3897	-152.98	-1.41402	3.34027e-26	8.13272e-23	DeEdgeR
GLYMA.10G200800	2761.99	1220.79	-1541.2	-1.18682	3.42704e-24	6.41844e-21	DeEdgeR
GLYMA.10G204600	12.5101	5.84311	-6.66695	-1.12832	0.00918117	0.0789888	DeEdgeR
GLYMA.10G205100	9.54775	3.2373	-6.31045	-1.58297	0.00263063	0.0326814	DeEdgeR
GLYMA.10G214500	11999.6	3326.08	-8673.55	-1.86832	6.99234e-48	3.40492e-43	DeEdgeR
GLYMA.10G215600	1.1905	0.0208096	-1.16969	-3.36428	0.047138	0.223187	DeEdgeR
GLYMA.10G216900	2.09608	0.0361764	-2.0599	-4.12309	0.00690794	0.065203	DeEdgeR
GLYMA.10G231800	9.20521	3.96633	-5.23887	-1.22797	0.0136284	0.101989	DeEdgeR
GLYMA.10G235000	78.7757	39.4722	-39.3035	-1.00956	1.47412e-07	1.17869e-05	DeEdgeR
GLYMA.10G239300	14.9649	4.10455	-10.8604	-1.91473	2.60378e-05	0.000908897	DeEdgeR
GLYMA.10G243800	560.639	247.902	-312.737	-1.28181	5.46095e-11	1.07226e-08	DeEdgeR
GLYMA.10G253800	2.39574	0.41253	-1.98321	-2.33129	0.041181	0.206968	DeEdgeR
GLYMA.10G261000	103.768	25.2644	-78.5037	-2.09364	2.4676e-22	3.43314e-19	DeEdgeR
GLYMA.10G274100	9.00555	2.8311	-6.17445	-1.67914	0.00817946	0.0734056	DeEdgeR
GLYMA.10G274300	5.64566	2.39036	-3.25529	-1.24137	0.0437299	0.214422	DeEdgeR
GLYMA.10G275900	13.9685	4.83278	-9.13567	-1.55727	0.00034866	0.0070419	DeEdgeR
GLYMA.10G278300	5.38081	1.60491	-3.7759	-1.75562	0.0184905	0.124158	DeEdgeR
GLYMA.10G285400	48.5065	23.4098	-25.0967	-1.08682	0.000114116	0.00290785	DeEdgeR
GLYMA.10G285500	16.6512	6.39076	-10.2605	-1.40968	0.000499047	0.00940809	DeEdgeR
GLYMA.10G290300	23.1338	9.51639	-13.6175	-1.31159	0.000131938	0.00326293	DeEdgeR
GLYMA.10G293600	3.58079	0.829006	-2.75178	-2.04406	0.0214755	0.136646	DeEdgeR
GLYMA.11G003300	8.03504	3.91228	-4.12276	-1.06224	0.0481362	0.225862	DeEdgeR
GLYMA.11G031900	32.4843	8.53915	-23.9452	-1.98072	3.38242e-09	4.3117e-07	DeEdgeR
GLYMA.11G046400	744.185	371.406	-372.78	-1.01749	1.03728e-17	6.8257e-15	DeEdgeR
GLYMA.11G061300	384.505	188.045	-196.46	-1.0389	8.75654e-19	6.99016e-16	DeEdgeR
GLYMA.11G062500	327.997	164.836	-163.16	-1.06585	1.10277e-07	9.16372e-06	DeEdgeR
GLYMA.11G068800	10.379	4.28354	-6.09543	-1.23079	0.0472119	0.223308	DeEdgeR
GLYMA.11G069500	141.008	71.7442	-69.264	-1.00389	3.52647e-08	3.32793e-06	DeEdgeR
GLYMA.11G082100	5.63423	2.37704	-3.25719	-1.23949	0.0489727	0.228247	DeEdgeR
GLYMA.11G083000	21.9276	10.9278	-10.9998	-1.02265	0.0014672	0.0211758	DeEdgeR
GLYMA.11G095100	55.8714	16.0537	-39.8177	-1.87702	3.32357e-10	5.48614e-08	DeEdgeR
GLYMA.11G104300	583.903	283.206	-300.698	-1.05179	6.43791e-21	6.39783e-18	DeEdgeR
GLYMA.11G135000	11.9348	4.78267	-7.15216	-1.33871	0.00445749	0.047796	DeEdgeR
GLYMA.11G143700	6.25727	2.02925	-4.22803	-1.63216	0.00957288	0.0810361	DeEdgeR
GLYMA.11G158800	26.1397	11.4115	-14.7283	-1.22539	0.000129946	0.00322475	DeEdgeR
GLYMA.11G164800	16.297	8.21851	-8.07844	-1.06357	0.0122653	0.0953685	DeEdgeR
GLYMA.11G169600	22.5511	9.82526	-12.7258	-1.2186	0.000690782	0.0121304	DeEdgeR
GLYMA.11G170100	3.28308	0.835158	-2.44792	-1.9177	0.0361543	0.190356	DeEdgeR
GLYMA.11G183900	10.9654	5.50385	-5.4616	-1.02847	0.0304028	0.170227	DeEdgeR
GLYMA.11G184900	5.07057	1.99977	-3.0708	-1.34418	0.0451587	0.218004	DeEdgeR
GLYMA.11G197400	61.1729	18.3447	-42.8282	-1.78053	9.98341e-14	3.09645e-11	DeEdgeR
GLYMA.11G207200	1.52627	0.0259577	-1.50031	-3.67766	0.0232222	0.143422	DeEdgeR
GLYMA.11G232300	12.258	4.7795	-7.4785	-1.38383	0.00218009	0.0283744	DeEdgeR
GLYMA.12G015200	4.75868	1.5754	-3.18328	-1.58609	0.0460208	0.22029	DeEdgeR
GLYMA.12G031300	40.0486	18.3099	-21.7387	-1.17015	5.54163e-05	0.00164142	DeEdgeR
GLYMA.12G039100	9.19569	4.28564	-4.91005	-1.1219	0.0289907	0.165245	DeEdgeR
GLYMA.12G040900	5.97276	2.40155	-3.57121	-1.31889	0.0338516	0.182502	DeEdgeR
GLYMA.12G051600	33.6368	12.6737	-20.9632	-1.44426	4.18311e-05	0.00130995	DeEdgeR
GLYMA.12G053600	40.0948	18.3667	-21.7281	-1.14651	6.33336e-06	0.000283981	DeEdgeR
GLYMA.12G053700	73.6292	32.7742	-40.8551	-1.19158	2.62042e-08	2.56227e-06	DeEdgeR
GLYMA.12G077800	5.94135	2.39001	-3.55134	-1.31343	0.0329752	0.179247	DeEdgeR
GLYMA.12G080100	3111.9	1481.65	-1630.25	-1.10473	5.47529e-14	1.77746e-11	DeEdgeR
GLYMA.12G096500	23.7889	10.2357	-13.5531	-1.24064	0.000106071	0.00273867	DeEdgeR
GLYMA.12G109000	1.79171	0.0310746	-1.76064	-3.89708	0.0129168	0.0984653	DeEdgeR
GLYMA.12G117800	10.0753	4.36883	-5.70645	-1.21672	0.0110469	0.0891814	DeEdgeR
GLYMA.12G133300	3.95451	0.0663384	-3.88817	-5.00622	0.000278807	0.00589514	DeEdgeR
GLYMA.12G135000	384.093	193.621	-190.472	-1.00956	3.92243e-15	1.59169e-12	DeEdgeR
GLYMA.12G136700	7.48126	3.17268	-4.30858	-1.22812	0.0443774	0.215945	DeEdgeR
GLYMA.12G140200	19.5745	9.80788	-9.76658	-1.04014	0.00721606	0.0672676	DeEdgeR
GLYMA.12G144000	6.58288	1.29145	-5.29143	-2.37596	0.000787056	0.0133819	DeEdgeR
GLYMA.12G167100	1.50885	0.0259531	-1.4829	-3.62941	0.0253218	0.151487	DeEdgeR
GLYMA.12G176400	12.4476	5.91077	-6.53687	-1.08831	0.0100389	0.0837843	DeEdgeR
GLYMA.12G178000	55.5023	28.3174	-27.1848	-1.01216	0.00030334	0.00631246	DeEdgeR
GLYMA.12G180200	37.6537	15.3178	-22.3359	-1.32399	1.86872e-06	0.000100661	DeEdgeR
GLYMA.12G184800	5.07159	1.21621	-3.85538	-2.11015	0.0175672	0.120129	DeEdgeR
GLYMA.12G188900	104.917	43.4408	-61.476	-1.31444	8.67677e-10	1.2921e-07	DeEdgeR
GLYMA.12G189000	30.8099	14.821	-15.9889	-1.0751	0.000109618	0.00281532	DeEdgeR
GLYMA.12G196200	252.899	107.491	-145.409	-1.24654	3.66839e-21	3.80068e-18	DeEdgeR
GLYMA.12G199000	14.9019	4.85524	-10.0467	-1.6568	0.000339234	0.00689311	DeEdgeR
GLYMA.12G199200	84.718	36.9464	-47.7715	-1.20872	4.69918e-07	3.15623e-05	DeEdgeR
GLYMA.12G199500	6.27819	2.71591	-3.56228	-1.20966	0.0423185	0.210362	DeEdgeR
GLYMA.12G202300	14.5771	5.94528	-8.63187	-1.31791	0.00122597	0.0185515	DeEdgeR
GLYMA.12G208600	8.04066	3.17396	-4.8667	-1.35297	0.0141011	0.104076	DeEdgeR
GLYMA.12G217300	58971.3	23148	-35823.3	-1.36217	2.43865e-35	1.97917e-31	DeEdgeR
GLYMA.12G218200	402.527	164.004	-238.523	-1.3167	5.3222e-22	6.47911e-19	DeEdgeR
GLYMA.12G2374002	2222.99	1077.75	-1145.24	-1.19448	1.78895e-06	9.72243e-05	DeEdgeR
GLYMA.13G005700	8.0658	2.43601	-5.62979	-1.74608	0.00325637	0.0382806	DeEdgeR
GLYMA.13G0295002	1.49094	0.0259526	-1.46498	-3.64462	0.0243961	0.147888	DeEdgeR
GLYMA.13G033000	11.8883	5.51577	-6.37253	-1.12492	0.00898464	0.0779562	DeEdgeR
GLYMA.13G050300	8.05802	1.69484	-6.36319	-2.27593	0.000473205	0.0090081	DeEdgeR
GLYMA.13G059000	14.5844	5.59496	-8.9894	-1.40596	0.00102016	0.0162821	DeEdgeR
GLYMA.13G064100	18.0741	8.59328	-9.48083	-1.10565	0.00525633	0.054045	DeEdgeR
GLYMA.13G066700	6.8721	0.914273	-5.95782	-2.92872	0.00019359	0.00445293	DeEdgeR
GLYMA.13G067500	8.70949	2.46077	-6.24872	-1.84566	0.00174874	0.0241848	DeEdgeR
GLYMA.13G068800	100.388	32.9831	-67.4045	-1.6447	9.9679e-13	2.60961e-10	DeEdgeR
GLYMA.13G075900	10.7611	2.08062	-8.6805	-2.39294	6.06945e-05	0.00176683	DeEdgeR
GLYMA.13G085900	47.8784	23.0303	-24.8481	-1.07096	9.93018e-06	0.000409222	DeEdgeR
GLYMA.13G094100	290.576	121.261	-169.315	-1.27191	7.74039e-24	1.34614e-20	DeEdgeR
GLYMA.13G121300	5.95627	1.97753	-3.97873	-1.54629	0.0326078	0.177929	DeEdgeR
GLYMA.13G144700	4.4827	1.23456	-3.24814	-1.84093	0.0246731	0.148953	DeEdgeR
GLYMA.13G145800	1.49703	0.0259562	-1.47108	-3.67895	0.0220385	0.138993	DeEdgeR
GLYMA.13G147200	1.5401	0.0259602	-1.51414	-3.68406	0.0227847	0.141681	DeEdgeR
GLYMA.13G153400	14.798	7.43715	-7.36086	-1.00799	0.0151879	0.109405	DeEdgeR
GLYMA.13G157000	25.2061	11.7766	-13.4295	-1.11768	0.000263452	0.00567325	DeEdgeR
GLYMA.13G161000	8.38541	3.19362	-5.19179	-1.42755	0.0322708	0.176963	DeEdgeR
GLYMA.13G161200	36.1359	16.4257	-19.7102	-1.15768	1.25746e-05	0.000500669	DeEdgeR
GLYMA.13G175400	4.77962	1.25021	-3.52941	-1.92983	0.0104608	0.0860888	DeEdgeR
GLYMA.13G180200	8.40688	3.57214	-4.83474	-1.19662	0.0364145	0.191078	DeEdgeR
GLYMA.13G1830002	28.0341	7.6917	-20.3424	-1.91986	2.51527e-08	2.48039e-06	DeEdgeR
GLYMA.13G183100	1.19585	0.0208112	-1.17504	-3.37551	0.046474	0.22139	DeEdgeR
GLYMA.13G183500	25.9342	7.69094	-18.2433	-1.80353	1.46606e-07	1.17417e-05	DeEdgeR
GLYMA.13G187700	3.86627	1.22181	-2.64447	-1.62331	0.0460687	0.220387	DeEdgeR
GLYMA.13G189000	6.85422	2.79349	-4.06074	-1.30165	0.0262919	0.15513	DeEdgeR
GLYMA.13G193000	3.58164	0.825532	-2.7561	-2.04391	0.022492	0.140578	DeEdgeR
GLYMA.13G2221002	15.1425	5.94088	-9.20167	-1.40912	0.00151201	0.021655	DeEdgeR
GLYMA.13G226900	49.8746	22.6515	-27.2231	-1.16577	9.28437e-05	0.00245975	DeEdgeR
GLYMA.13G236100	1405.19	686.722	-718.466	-1.03541	4.96566e-20	4.47783e-17	DeEdgeR
GLYMA.13G257400	71.8038	34.579	-37.2248	-1.10205	3.93737e-06	0.000189644	DeEdgeR
GLYMA.13G274300	1.23118	0.0208141	-1.21036	-3.37888	0.0493074	0.229267	DeEdgeR
GLYMA.13G278000	12.842	5.18178	-7.66027	-1.31144	0.00716419	0.0669469	DeEdgeR
GLYMA.13G282100	181.545	37.0419	-144.503	-2.34564	1.44557e-40	2.3464e-36	DeEdgeR
GLYMA.13G285300	1264.13	693.052	-571.082	-1.00768	2.2999e-05	0.000828967	DeEdgeR
GLYMA.13G287700	14.646	3.72421	-10.9218	-2.03219	1.92353e-05	0.00071121	DeEdgeR
GLYMA.13G295900	9.05246	0.553385	-8.49907	-4.13503	9.22386e-07	5.61445e-05	DeEdgeR
GLYMA.13G316500	8.12019	0.5168	-7.60339	-3.99056	3.71777e-06	0.000181218	DeEdgeR
GLYMA.13G319600	15.7254	7.08489	-8.64047	-1.16688	0.00262904	0.0326751	DeEdgeR
GLYMA.13G320600	309.651	151.837	-157.814	-1.04561	1.86059e-13	5.45793e-11	DeEdgeR
GLYMA.13G324100	8.94831	3.21676	-5.73154	-1.49632	0.00422345	0.0460607	DeEdgeR
GLYMA.13G3542002	4.20832	1.23568	-2.97263	-1.75295	0.0264671	0.155786	DeEdgeR
GLYMA.13G361700	74.369	18.5116	-55.8573	-2.05597	1.56104e-16	7.60147e-14	DeEdgeR
GLYMA.13G362200	50.5106	14.0742	-36.4364	-1.89278	7.41164e-13	1.96147e-10	DeEdgeR
GLYMA.13G364100	6.85653	3.14766	-3.70887	-1.13159	0.0413131	0.20741	DeEdgeR
GLYMA.13G368800	11.867	5.10857	-6.75847	-1.22367	0.0247265	0.149091	DeEdgeR
GLYMA.13G369600	2.39332	0.427236	-1.96608	-2.27906	0.0494421	0.2296	DeEdgeR
GLYMA.14G015900	11.591	5.49935	-6.09162	-1.09196	0.0117581	0.0929782	DeEdgeR
GLYMA.14G018600	6.02787	0.895742	-5.13213	-2.75847	0.000755211	0.0129688	DeEdgeR
GLYMA.14G025800	4.48632	0.842574	-3.64374	-2.38659	0.0103568	0.085537	DeEdgeR
GLYMA.14G031200	35.0189	14.5759	-20.443	-1.32816	0.000242504	0.00532645	DeEdgeR
GLYMA.14G037800	6.58041	1.66703	-4.91338	-2.00221	0.00265328	0.0328317	DeEdgeR
GLYMA.14G043700	48.7982	24.1543	-24.6439	-1.03244	1.36221e-05	0.000534082	DeEdgeR
GLYMA.14G044600	10.3665	5.1184	-5.24806	-1.03933	0.0306415	0.171027	DeEdgeR
GLYMA.14G045700	20.8001	9.05666	-11.7434	-1.22318	0.000301526	0.00628814	DeEdgeR
GLYMA.14G048900	20.8348	6.81941	-14.0154	-1.65022	7.7154e-06	0.000334254	DeEdgeR
GLYMA.14G051800	17.5572	8.25638	-9.3008	-1.11922	0.00642159	0.0621792	DeEdgeR
GLYMA.14G053900	8.06019	2.04404	-6.01615	-2.01874	0.00203946	0.0270784	DeEdgeR
GLYMA.14G054200	9.54736	4.3302	-5.21716	-1.16918	0.0353907	0.187933	DeEdgeR
GLYMA.14G058700	286.684	151.866	-134.817	-1.03652	3.40666e-05	0.00112086	DeEdgeR
GLYMA.14G0645002	1.20001	0.0208124	-1.17919	-3.39284	0.0454931	0.218664	DeEdgeR
GLYMA.14G076100	9.75798	4.71348	-5.0445	-1.02684	0.0363502	0.190915	DeEdgeR
GLYMA.14G088400	36.1341	16.7914	-19.3427	-1.12835	4.79697e-05	0.00147561	DeEdgeR
GLYMA.14G101900	8.29007	3.92403	-4.36604	-1.06894	0.0416917	0.208501	DeEdgeR
GLYMA.14G123400	12.7479	5.92076	-6.82714	-1.12284	0.00885526	0.0771878	DeEdgeR
GLYMA.14G127400	5.3667	1.63823	-3.72846	-1.66221	0.0250297	0.150258	DeEdgeR
GLYMA.14G146100	110.009	44.6458	-65.363	-1.31825	4.95276e-12	1.1114e-09	DeEdgeR
GLYMA.14G158600	135.191	59.2157	-75.9757	-1.20569	1.00848e-13	3.1081e-11	DeEdgeR
GLYMA.14G166200	9.23536	3.22118	-6.01417	-1.53857	0.00329846	0.0386288	DeEdgeR
GLYMA.14G167800	39.2282	14.5405	-24.6877	-1.50789	2.89396e-06	0.000145881	DeEdgeR
GLYMA.14G194900	33.1538	15.671	-17.4828	-1.09928	5.53574e-05	0.00164067	DeEdgeR
GLYMA.14G195000	5062.27	2489.48	-2572.79	-1.02775	3.58266e-20	3.31524e-17	DeEdgeR
GLYMA.14G1977002	5.67634	2.01206	-3.66428	-1.50429	0.0191583	0.127113	DeEdgeR
GLYMA.14G2141001	33.4802	16.7726	-16.7076	-1.01107	0.000157484	0.00376286	DeEdgeR
GLYMA.15G010200	5.67915	2.34035	-3.3388	-1.2776	0.0453071	0.218281	DeEdgeR
GLYMA.15G016300	10.378	4.73702	-5.64098	-1.14928	0.0178056	0.120977	DeEdgeR
GLYMA.15G026400	3627.18	1756.7	-1870.48	-1.05911	1.90061e-17	1.17152e-14	DeEdgeR
GLYMA.15G026900	291.133	138.796	-152.337	-1.10231	3.76013e-12	8.71902e-10	DeEdgeR
GLYMA.15G031000	13.948	6.66843	-7.27957	-1.06727	0.01052	0.086431	DeEdgeR
GLYMA.15G035000	6.24245	2.36985	-3.87259	-1.40325	0.027596	0.159955	DeEdgeR
GLYMA.15G042200	14.2709	5.96151	-8.30936	-1.28259	0.00220723	0.0285702	DeEdgeR
GLYMA.15G042500	9.28572	3.1684	-6.11731	-1.55622	0.00803827	0.0725261	DeEdgeR
GLYMA.15G047000	3.28156	0.835151	-2.44641	-1.90777	0.0388271	0.199301	DeEdgeR
GLYMA.15G067300	31.1344	13.7118	-17.4226	-1.20642	3.60791e-05	0.00117423	DeEdgeR
GLYMA.15G0739002	10.9703	4.75384	-6.21645	-1.21954	0.00865842	0.0760067	DeEdgeR
GLYMA.15G075700	3.00021	0.0513381	-2.94887	-4.60757	0.00139712	0.0204119	DeEdgeR
GLYMA.15G080300	34.64	17.0405	-17.5995	-1.18232	0.00639931	0.0620993	DeEdgeR
GLYMA.15G080800	9.83958	3.59955	-6.24003	-1.47426	0.00319845	0.0377572	DeEdgeR
GLYMA.15G083600	4.46659	1.21215	-3.25444	-1.82621	0.0275459	0.159798	DeEdgeR
GLYMA.15G089100	80.4596	24.2172	-56.2425	-1.77274	1.82011e-15	7.84339e-13	DeEdgeR
GLYMA.15G090200	15.1975	4.77064	-10.4269	-1.68411	0.000901027	0.0148379	DeEdgeR
GLYMA.15G104700	160.878	78.172	-82.7059	-1.10849	1.85809e-07	1.4307e-05	DeEdgeR
GLYMA.15G110600	1.79805	0.0310789	-1.76697	-3.92424	0.0118233	0.0932861	DeEdgeR
GLYMA.15G111200	3.88069	1.22815	-2.65254	-1.61827	0.0447875	0.216998	DeEdgeR
GLYMA.15G118500	19.599	8.28318	-11.3158	-1.26597	0.000380539	0.00752291	DeEdgeR
GLYMA.15G128800	456.213	157.295	-298.917	-1.56762	1.47288e-28	5.51706e-25	DeEdgeR
GLYMA.15G138000	7.13266	2.80674	-4.32592	-1.35501	0.017572	0.120144	DeEdgeR
GLYMA.15G153200	4.46943	1.60185	-2.86758	-1.46723	0.0477918	0.224951	DeEdgeR
GLYMA.15G155600	46.8412	19.6543	-27.1869	-1.28349	1.23634e-06	7.12471e-05	DeEdgeR
GLYMA.15G156100	188.604	87.1205	-101.484	-1.14111	3.64374e-11	7.393e-09	DeEdgeR
GLYMA.15G161400	3.01874	0.0513528	-2.96739	-4.63345	0.00126508	0.0189664	DeEdgeR
GLYMA.15G162200	2.40815	0.4242	-1.98395	-2.32677	0.0419815	0.2095	DeEdgeR
GLYMA.15G167300	30.5478	14.1054	-16.4425	-1.13828	8.01722e-05	0.0022022	DeEdgeR
GLYMA.15G167800	225.496	108.51	-116.987	-1.06635	9.8736e-16	4.49341e-13	DeEdgeR
GLYMA.15G171300	16.3636	8.17001	-8.19363	-1.02518	0.00559364	0.0563705	DeEdgeR
GLYMA.15G173800	11.9517	4.71345	-7.23823	-1.44882	0.0217135	0.13762	DeEdgeR
GLYMA.15G175000	4.46551	1.21215	-3.25336	-1.8414	0.022452	0.140437	DeEdgeR
GLYMA.15G199700	293.469	96.5199	-196.949	-1.62576	3.30315e-32	1.87503e-28	DeEdgeR
GLYMA.15G200200	5.7136	1.23489	-4.47872	-2.20402	0.00303095	0.0362634	DeEdgeR
GLYMA.15G206300	3.86696	1.22815	-2.6388	-1.62992	0.0377565	0.195473	DeEdgeR
GLYMA.15G209300	40.8139	12.052	-28.7618	-1.81309	4.58302e-10	7.3759e-08	DeEdgeR
GLYMA.15G217200	5.13509	0.0859931	-5.04909	-5.37533	2.82034e-05	0.000970575	DeEdgeR
GLYMA.15G219900	1.19585	0.0208112	-1.17504	-3.37551	0.046474	0.22139	DeEdgeR
GLYMA.15G242200	99.7033	17.602	-82.1014	-2.60994	3.59383e-21	3.80068e-18	DeEdgeR
GLYMA.15G245300	15.7918	4.46252	-11.3293	-1.84887	7.20832e-05	0.00202661	DeEdgeR
GLYMA.15G250800	6.27411	2.41138	-3.86273	-1.37781	0.0315496	0.174283	DeEdgeR
GLYMA.16G018000	354.421	169.778	-184.642	-1.0681	5.24402e-20	4.64286e-17	DeEdgeR
GLYMA.16G018600	1.1905	0.0208096	-1.16969	-3.36428	0.047138	0.223187	DeEdgeR
GLYMA.16G024400	44.6818	22.1478	-22.5341	-1.02964	1.93607e-05	0.000715302	DeEdgeR
GLYMA.16G029100	7.71079	3.5607	-4.15009	-1.09995	0.0493307	0.229267	DeEdgeR
GLYMA.16G0435001	257.372	117.488	-139.884	-1.14087	2.68074e-19	2.25067e-16	DeEdgeR
GLYMA.16G046700	9.55913	2.47654	-7.0826	-1.98797	0.000460145	0.00880769	DeEdgeR
GLYMA.16G057200	12.1538	5.4581	-6.6957	-1.18232	0.0147848	0.107375	DeEdgeR
GLYMA.16G080200	2.39573	0.42724	-1.96849	-2.29475	0.0466767	0.222073	DeEdgeR
GLYMA.16G084100	1.1905	0.0208096	-1.16969	-3.36428	0.047138	0.223187	DeEdgeR
GLYMA.16G092700	24.1341	6.50084	-17.6332	-1.93999	1.69883e-07	1.32974e-05	DeEdgeR
GLYMA.16G094000	1.50885	0.0259531	-1.4829	-3.62946	0.0253031	0.151424	DeEdgeR
GLYMA.16G097200	17.8873	5.64515	-12.2422	-1.70562	2.20712e-05	0.000799077	DeEdgeR
GLYMA.16G098700	1.81116	0.0310831	-1.78008	-3.94043	0.0119076	0.0936438	DeEdgeR
GLYMA.16G101900	8.60482	3.93185	-4.67297	-1.13733	0.0272563	0.158648	DeEdgeR
GLYMA.16G117600	8.35936	3.20974	-5.14962	-1.39489	0.0133523	0.100539	DeEdgeR
GLYMA.16G118800	4.75884	1.59849	-3.16035	-1.57017	0.0359188	0.189847	DeEdgeR
GLYMA.16G120000	1.51781	0.0259541	-1.49186	-3.65324	0.0240987	0.146852	DeEdgeR
GLYMA.16G128900	21.8982	10.9622	-10.936	-1.0205	0.0022555	0.0290285	DeEdgeR
GLYMA.16G134600	10.7789	2.06715	-8.71176	-2.41554	0.000101929	0.0026585	DeEdgeR
GLYMA.16G134700	7.55264	0.910314	-6.64233	-3.09428	5.8667e-05	0.00171785	DeEdgeR
GLYMA.16G142200	50.793	23.8011	-26.9919	-1.10748	1.74779e-06	9.57351e-05	DeEdgeR
GLYMA.16G148300	1.54025	0.0259587	-1.51429	-3.64939	0.0262814	0.155097	DeEdgeR
GLYMA.16G153400	42.2367	20.9907	-21.246	-1.03372	0.000104982	0.00271632	DeEdgeR
GLYMA.16G160600	5.92964	2.39821	-3.53144	-1.30067	0.0338351	0.182479	DeEdgeR
GLYMA.16G161300	3.70532	0.829065	-2.87625	-2.00397	0.0389336	0.199671	DeEdgeR
GLYMA.16G168700	14.5826	5.57188	-9.01074	-1.41548	0.000757261	0.0129872	DeEdgeR
GLYMA.16G170000	942.61	414.92	-527.69	-1.18803	4.2005e-26	9.74017e-23	DeEdgeR
GLYMA.16G170100	3879.84	1741.42	-2138.42	-1.15825	1.13545e-24	2.21162e-21	DeEdgeR
GLYMA.16G172300	8.05224	2.82393	-5.22831	-1.5314	0.00528984	0.0542635	DeEdgeR
GLYMA.16G1751001	1.19585	0.0208112	-1.17504	-3.37551	0.046474	0.22139	DeEdgeR
GLYMA.16G175200	1525.69	629.364	-896.328	-1.34571	3.44246e-14	1.17224e-11	DeEdgeR
GLYMA.16G175700	2.70341	0.418523	-2.28489	-2.49905	0.0242231	0.147259	DeEdgeR
GLYMA.16G175900	41.7666	16.8984	-24.8682	-1.32572	3.00626e-07	2.15279e-05	DeEdgeR
GLYMA.16G176800	319.865	159.087	-160.778	-1.01478	8.92558e-18	5.95385e-15	DeEdgeR
GLYMA.16G189800	3.89629	1.21985	-2.67644	-1.64453	0.0455439	0.218822	DeEdgeR
GLYMA.16G191100	2.13714	0.0361777	-2.10096	-4.07516	0.0100475	0.083807	DeEdgeR
GLYMA.16G197300	15.127	7.0821	-8.04487	-1.08454	0.00705233	0.0662193	DeEdgeR
GLYMA.16G207500	38.5337	13.1496	-25.3841	-1.59872	1.92317e-07	1.4671e-05	DeEdgeR
GLYMA.16G209300	27.1817	8.85156	-18.3301	-1.65792	1.8086e-05	0.000677458	DeEdgeR
GLYMA.16G214300	6.56399	2.03326	-4.53073	-1.70591	0.0103302	0.0853734	DeEdgeR
GLYMA.17G005700	5.66277	1.61183	-4.05094	-1.80715	0.0178276	0.121076	DeEdgeR
GLYMA.17G013700	16.8592	8.24503	-8.61418	-1.04701	0.00502443	0.0523459	DeEdgeR
GLYMA.17G021900	23.6453	11.755	-11.8904	-1.02024	0.00129956	0.0193634	DeEdgeR
GLYMA.17G036100	38.4715	17.9982	-20.4733	-1.11482	1.35024e-05	0.000531099	DeEdgeR
GLYMA.17G049800	31.7249	11.1505	-20.5744	-1.53566	3.26731e-07	2.31589e-05	DeEdgeR
GLYMA.17G049900	121.249	54.6532	-66.5956	-1.17499	1.00951e-09	1.48515e-07	DeEdgeR
GLYMA.17G059100	148.84	62.3702	-86.4699	-1.27763	1.32073e-14	4.81799e-12	DeEdgeR
GLYMA.17G060200	33.2962	11.9201	-21.3762	-1.51593	1.70125e-07	1.32974e-05	DeEdgeR
GLYMA.17G082900	5.64567	2.37706	-3.26862	-1.24628	0.0429713	0.212048	DeEdgeR
GLYMA.17G092800	149.096	25.5222	-123.574	-2.69776	2.88493e-20	2.75455e-17	DeEdgeR
GLYMA.17G096400	88.0428	38.1854	-49.8575	-1.23284	1.19396e-09	1.71e-07	DeEdgeR
GLYMA.17G100400	1.49263	0.0259546	-1.46668	-3.66343	0.0226345	0.141107	DeEdgeR
GLYMA.17G110200	43.849	21.4271	-22.4219	-1.05292	3.37439e-05	0.0011125	DeEdgeR
GLYMA.17G116900	95.8746	48.4736	-47.401	-1.03325	3.91048e-05	0.00124621	DeEdgeR
GLYMA.17G117200	24.4505	8.02836	-16.4221	-1.64082	2.22542e-06	0.000117153	DeEdgeR
GLYMA.17G120100	17.5247	7.87365	-9.65106	-1.17153	0.00220579	0.0285702	DeEdgeR
GLYMA.17G121000	170.01	72.9412	-97.0686	-1.24104	2.44946e-14	8.45932e-12	DeEdgeR
GLYMA.17G137400	14.6555	4.07287	-10.5826	-1.88617	7.70438e-05	0.00213647	DeEdgeR
GLYMA.17G151700	15.7321	6.30071	-9.43137	-1.34976	0.00153704	0.0219362	DeEdgeR
GLYMA.17G161900	75.1673	30.7936	-44.3736	-1.30852	7.65465e-09	8.74984e-07	DeEdgeR
GLYMA.17G165500	25.7451	12.1437	-13.6014	-1.09254	0.000397188	0.00778625	DeEdgeR
GLYMA.17G176200	69.4839	34.86	-34.6239	-1.02926	6.5574e-06	0.000292411	DeEdgeR
GLYMA.17G200300	9.21126	3.60151	-5.60975	-1.36097	0.00715976	0.0669352	DeEdgeR
GLYMA.17G2135002	4.20588	0.460979	-3.7449	-3.08314	0.00241572	0.0306178	DeEdgeR
GLYMA.17G215000	6.59916	1.25386	-5.3453	-2.40011	0.000957435	0.0155459	DeEdgeR
GLYMA.17G215400	6.31064	1.63402	-4.67662	-1.94412	0.00950262	0.0807275	DeEdgeR
GLYMA.17G228700	1.8052	0.0310807	-1.77412	-3.93182	0.0121132	0.0946336	DeEdgeR
GLYMA.17G236100	58.5592	26.4512	-32.1079	-1.16957	1.9931e-07	1.50238e-05	DeEdgeR
GLYMA.17G239100	12.7801	5.17969	-7.60045	-1.32589	0.00253274	0.0317702	DeEdgeR
GLYMA.17G258100	3.28157	0.822156	-2.45942	-1.92241	0.0328415	0.178823	DeEdgeR
GLYMA.17G261300	49.4279	23.4024	-26.0255	-1.12274	3.24669e-05	0.00107843	DeEdgeR
GLYMA.18G004100	7.50536	2.06358	-5.44178	-1.8699	0.0043801	0.0471878	DeEdgeR
GLYMA.18G047700	2.10533	0.0361813	-2.06915	-4.14182	0.00662996	0.0635577	DeEdgeR
GLYMA.18G049500	6.8691	1.66775	-5.20135	-2.05934	0.00222103	0.0286954	DeEdgeR
GLYMA.18G050800	1303.4	483.727	-819.67	-1.44681	2.11562e-27	5.72334e-24	DeEdgeR
GLYMA.18G056200	61.5899	18.4186	-43.1713	-1.80525	1.44054e-09	2.02153e-07	DeEdgeR
GLYMA.18G060500	14.0096	5.17423	-8.83542	-1.45907	0.00107639	0.0169517	DeEdgeR
GLYMA.18G067500	65.437	32.1823	-33.2546	-1.03886	4.48216e-07	3.03137e-05	DeEdgeR
GLYMA.18G070000	17.2754	6.77674	-10.4987	-1.38483	0.000635826	0.011397	DeEdgeR
GLYMA.18G081500	8.9147	3.94039	-4.97432	-1.19183	0.0187362	0.125304	DeEdgeR
GLYMA.18G099500	78.3161	32.7899	-45.5262	-1.27518	1.38779e-10	2.4754e-08	DeEdgeR
GLYMA.18G101900	13.6271	6.68924	-6.9379	-1.04628	0.0111344	0.0896037	DeEdgeR
GLYMA.18G103600	7.54235	0.906008	-6.63634	-3.08898	5.51481e-05	0.00163746	DeEdgeR
GLYMA.18G113100	545.838	204.634	-341.203	-1.42863	1.80958e-33	1.25882e-29	DeEdgeR
GLYMA.18G120000	6.57856	1.97543	-4.60313	-1.75169	0.0147419	0.107111	DeEdgeR
GLYMA.18G139800	77.1312	38.0261	-39.1051	-1.041	2.36839e-06	0.00012361	DeEdgeR
GLYMA.18G152500	21.3732	8.3169	-13.0563	-1.39254	0.000107861	0.00277459	DeEdgeR
GLYMA.18G176500	13.9071	7.40655	-6.5006	-1.03726	0.0312984	0.173269	DeEdgeR
GLYMA.18G181700	17.5704	6.03859	-11.5318	-1.57862	8.21617e-05	0.00224264	DeEdgeR
GLYMA.18G184000	8.94222	3.21463	-5.72759	-1.48311	0.0126084	0.0971003	DeEdgeR
GLYMA.18G184300	1.5401	0.0259602	-1.51414	-3.68404	0.0227902	0.141697	DeEdgeR
GLYMA.18G191700	20.1972	9.06187	-11.1354	-1.17154	0.000982906	0.0158381	DeEdgeR
GLYMA.18G191800	230.675	96.2146	-134.461	-1.2795	1.03473e-16	5.26102e-14	DeEdgeR
GLYMA.18G198000	92.2849	41.9489	-50.336	-1.15118	3.18591e-10	5.29481e-08	DeEdgeR
GLYMA.18G200500	4.76208	1.61495	-3.14713	-1.55104	0.0282626	0.162408	DeEdgeR
GLYMA.18G201900	265.508	122.074	-143.434	-1.1513	1.01118e-12	2.63313e-10	DeEdgeR
GLYMA.18G202400	27.0834	12.1672	-14.9162	-1.17648	8.9975e-05	0.00239679	DeEdgeR
GLYMA.18G202500	33.9139	10.8488	-23.0651	-1.69018	7.30153e-08	6.30404e-06	DeEdgeR
GLYMA.18G205000	5.98113	1.64273	-4.33839	-1.86341	0.0133928	0.10072	DeEdgeR
GLYMA.18G207100	3.02114	0.440033	-2.5811	-2.54892	0.0246164	0.148758	DeEdgeR
GLYMA.18G211000	487.373	231.692	-255.681	-1.07896	4.86652e-21	4.93698e-18	DeEdgeR
GLYMA.18G223700	4.1854	0.836039	-3.34936	-2.30365	0.0133168	0.100336	DeEdgeR
GLYMA.18G225000	9.63266	2.08791	-7.54475	-2.25202	0.000498967	0.00940809	DeEdgeR
GLYMA.18G225100	42.307	19.894	-22.413	-1.1042	7.50859e-06	0.000326748	DeEdgeR
GLYMA.18G232100	1.51781	0.0259541	-1.49186	-3.65315	0.0241339	0.146952	DeEdgeR
GLYMA.18G233200	9.49462	4.29757	-5.19706	-1.17273	0.0235556	0.144695	DeEdgeR
GLYMA.18G239100	25.0114	6.55144	-18.46	-1.99578	6.2088e-08	5.45736e-06	DeEdgeR
GLYMA.18G241000	28.8872	9.54123	-19.346	-1.64501	1.093e-06	6.43576e-05	DeEdgeR
GLYMA.18G246000	113.227	45.255	-67.9724	-1.34544	2.63696e-13	7.55334e-11	DeEdgeR
GLYMA.18G259100	84.1869	27.6126	-56.5743	-1.6756	1.13837e-09	1.64489e-07	DeEdgeR
GLYMA.18G260000	98.7732	22.9314	-75.8418	-2.1652	9.4942e-24	1.59421e-20	DeEdgeR
GLYMA.18G261300	34.6617	14.434	-20.2277	-1.30837	0.000122558	0.00308104	DeEdgeR
GLYMA.18G262400	9.23271	3.57502	-5.65769	-1.38787	0.0101412	0.0843423	DeEdgeR
GLYMA.18G265400	1.51366	0.0259506	-1.48771	-3.60775	0.0282906	0.162467	DeEdgeR
GLYMA.18G268000	7.41084	3.54978	-3.86105	-1.06831	0.0406338	0.20532	DeEdgeR
GLYMA.18G279900	5.08254	1.2218	-3.86074	-2.03098	0.00916547	0.0789096	DeEdgeR
GLYMA.18G281000	40.2919	19.4422	-20.8497	-1.07229	2.00624e-05	0.000738427	DeEdgeR
GLYMA.18G283600	1.19585	0.0208112	-1.17504	-3.37551	0.046474	0.22139	DeEdgeR
GLYMA.18G301000	2.68392	0.433668	-2.25025	-2.45629	0.0271183	0.158222	DeEdgeR
GLYMA.19G001400	6.8117	2.7875	-4.02421	-1.29148	0.0297814	0.168336	DeEdgeR
GLYMA.19G002400	22.8296	9.48274	-13.3469	-1.27968	0.000280325	0.00592466	DeEdgeR
GLYMA.19G002900	50.0056	18.8854	-31.1201	-1.42419	3.17321e-08	3.04172e-06	DeEdgeR
GLYMA.19G009000	3856.2	1523.03	-2333.17	-1.39178	3.55739e-17	1.99111e-14	DeEdgeR
GLYMA.19G035100	4.47897	0.863015	-3.61596	-2.34145	0.00591296	0.0587136	DeEdgeR
GLYMA.19G035800	21.0479	8.69898	-12.3489	-1.2947	0.000162574	0.00386173	DeEdgeR
GLYMA.19G036500	1.1905	0.0208096	-1.16969	-3.36428	0.047138	0.223187	DeEdgeR
GLYMA.19G046000	17.037	6.01785	-11.0192	-1.5299	0.000149556	0.0036142	DeEdgeR
GLYMA.19G049900	32.0111	13.0242	-18.9869	-1.33334	2.5084e-05	0.000887693	DeEdgeR
GLYMA.19G079600	42.1534	16.5388	-25.6147	-1.37843	7.97163e-08	6.84618e-06	DeEdgeR
GLYMA.19G087100	6.2299	2.76579	-3.46411	-1.16809	0.0437194	0.214393	DeEdgeR
GLYMA.19G092000	2.38126	0.427224	-1.95404	-2.28429	0.0460808	0.220423	DeEdgeR
GLYMA.19G102400	22.1088	6.08337	-16.0254	-1.92362	6.76088e-06	0.000299643	DeEdgeR
GLYMA.19G118700	298.509	142.647	-155.862	-1.12542	2.06372e-08	2.08059e-06	DeEdgeR
GLYMA.19G138800	15.7045	7.4607	-8.24383	-1.08678	0.00438131	0.0471904	DeEdgeR
GLYMA.19G138900	9.21728	4.28061	-4.93666	-1.13416	0.0327432	0.178501	DeEdgeR
GLYMA.19G139300	347.388	174.2	-173.188	-1.01075	2.01547e-14	7.01024e-12	DeEdgeR
GLYMA.19G144500	68.5663	34.2034	-34.3629	-1.0245	3.83424e-06	0.00018541	DeEdgeR
GLYMA.19G145700	43.8417	17.3709	-26.4707	-1.37081	2.3437e-07	1.73181e-05	DeEdgeR
GLYMA.19G153800	24.0715	11.7691	-12.3024	-1.04996	0.00186653	0.0253956	DeEdgeR
GLYMA.19G159600	39.7001	16.8825	-22.8176	-1.25918	1.27886e-06	7.32637e-05	DeEdgeR
GLYMA.19G164600	45.6041	17.0101	-28.594	-1.45011	1.26068e-08	1.34037e-06	DeEdgeR
GLYMA.19G169300	11.3048	5.11201	-6.19279	-1.16352	0.00877818	0.076687	DeEdgeR
GLYMA.19G177900	9.20498	3.57606	-5.62892	-1.38646	0.0165736	0.115822	DeEdgeR
GLYMA.19G183800	4.1877	0.460935	-3.72676	-2.9882	0.00465787	0.0493935	DeEdgeR
GLYMA.19G187000	16.3639	7.12447	-9.23942	-1.21903	0.00274042	0.0336642	DeEdgeR
GLYMA.19G193600	15.1201	7.44618	-7.67389	-1.03531	0.00664918	0.0636488	DeEdgeR
GLYMA.19G194000	92.9238	33.3439	-59.5799	-1.50604	1.59508e-14	5.66954e-12	DeEdgeR
GLYMA.19G194300	26.367	11.0065	-15.3605	-1.27994	7.9993e-05	0.00219947	DeEdgeR
GLYMA.19G212400	85.222	42.2282	-42.9938	-1.03844	2.61191e-05	0.00091	DeEdgeR
GLYMA.19G214600	26.4321	11.4257	-15.0064	-1.26883	0.000376973	0.0074678	DeEdgeR
GLYMA.19G216900	11.8946	5.89882	-5.99578	-1.04156	0.0340836	0.183375	DeEdgeR
GLYMA.19G218100	2.6824	0.433663	-2.24873	-2.45215	0.0271031	0.158172	DeEdgeR
GLYMA.19G219800	650.706	296.13	-354.576	-1.16388	2.24464e-17	1.34942e-14	DeEdgeR
GLYMA.19G222200	99.4503	45.0641	-54.3863	-1.16159	1.24883e-09	1.77813e-07	DeEdgeR
GLYMA.19G231800	19.3937	6.42015	-12.9735	-1.63718	2.74242e-05	0.000949126	DeEdgeR
GLYMA.19G235300	1.19585	0.0208112	-1.17504	-3.37551	0.046474	0.22139	DeEdgeR
GLYMA.19G236100	1.20001	0.0208124	-1.17919	-3.39284	0.0454931	0.218664	DeEdgeR
GLYMA.20G004800	10.1125	4.30769	-5.80483	-1.26299	0.0111986	0.0900162	DeEdgeR
GLYMA.20G008600	3.59405	0.436034	-3.15801	-2.85259	0.00706774	0.0663128	DeEdgeR
GLYMA.20G036100	17.5731	6.73406	-10.8391	-1.49579	0.002262	0.0290743	DeEdgeR
GLYMA.20G045800	8.4255	0.138336	-8.28716	-6.06436	6.54161e-08	5.70867e-06	DeEdgeR
GLYMA.20G064900	14.8586	7.42047	-7.43809	-1.02024	0.00768683	0.0703591	DeEdgeR
GLYMA.20G068300	2.68841	0.430533	-2.25788	-2.44278	0.0304345	0.170346	DeEdgeR
GLYMA.20G130000	145.852	73.2944	-72.558	-1.00628	3.372e-10	5.52861e-08	DeEdgeR
GLYMA.20G130100	3.02498	0.440037	-2.58494	-2.55457	0.0243765	0.147841	DeEdgeR
GLYMA.20G144300	3.92277	0.455059	-3.46771	-2.96446	0.00483664	0.0508573	DeEdgeR
GLYMA.20G147600	1.1905	0.0208096	-1.16969	-3.36428	0.047138	0.223187	DeEdgeR
GLYMA.20G148000	7.131	3.16604	-3.96496	-1.16988	0.0342346	0.1839	DeEdgeR
GLYMA.20G149700	85.851	42.2557	-43.5953	-1.04509	2.50328e-07	1.83857e-05	DeEdgeR
GLYMA.20G150600	7516.75	3633.95	-3882.8	-1.10989	5.49601e-12	1.21099e-09	DeEdgeR
GLYMA.20G157000	5.95609	2.03082	-3.92527	-1.55877	0.0144902	0.106095	DeEdgeR
GLYMA.20G159700	4.17323	1.20157	-2.97165	-1.75394	0.0335118	0.181118	DeEdgeR
GLYMA.20G161300	6.8409	2.77683	-4.06407	-1.30917	0.0239075	0.146065	DeEdgeR
GLYMA.20G163500	47.5852	23.7274	-23.8578	-1.01927	9.61713e-06	0.000399579	DeEdgeR
GLYMA.20G164700	17.6259	3.78785	-13.8381	-2.29098	2.98697e-07	2.14529e-05	DeEdgeR
GLYMA.20G165500	1.19585	0.0208112	-1.17504	-3.37551	0.046474	0.22139	DeEdgeR
GLYMA.20G172600	8.67933	2.84459	-5.83474	-1.62845	0.00380088	0.0428434	DeEdgeR
GLYMA.20G174200	8.89539	3.9679	-4.92749	-1.17396	0.0178361	0.121083	DeEdgeR
GLYMA.20G180200	1.5401	0.0259602	-1.51414	-3.68403	0.0227938	0.141701	DeEdgeR
GLYMA.20G189600	10.3912	4.73257	-5.65859	-1.15001	0.0155173	0.110871	DeEdgeR
GLYMA.20G195900	132.092	65.8524	-66.2398	-1.02144	1.5179e-09	2.11789e-07	DeEdgeR
GLYMA.20G208400	1.50435	0.025949	-1.4784	-3.58946	0.0293128	0.166459	DeEdgeR
GLYMA.20G212900	6.85818	2.76891	-4.08926	-1.31942	0.0217083	0.137605	DeEdgeR
GLYMA.20G234700	14.2166	6.69146	-7.52518	-1.09512	0.00618135	0.0605895	DeEdgeR
GLYMA.20G241000	4.78945	0.476317	-4.31314	-3.25388	0.000969108	0.015678	DeEdgeR
GLYMA.20G247900	87.7168	39.6414	-48.0754	-1.18363	1.40665e-07	1.13406e-05	DeEdgeR
GLYMA.U018000	4.48007	1.21039	-3.26968	-1.95326	0.0301268	0.169425	DeEdgeR
GLYMA.U0358001	1.80728	0.0310813	-1.7762	-3.92765	0.0122038	0.0950826	DeEdgeR
GLYMA.U0358002	9.29064	3.23238	-6.05826	-1.52509	0.00746814	0.0689535	DeEdgeR
GLYMA.U040400	2.72127	0.418531	-2.30273	-2.51032	0.0241775	0.147147	DeEdgeR

## Sheet: 96hpi Up-regulated DEGs
96hpi Up-regulated DEGs (≥ 2= fold change)
Gene	Mean_Control	Mean_Case	Mean_Change	LogFC	Pvalue	FDR	Method
GLYMA.01G011300	5.93859	13.1777	7.23906	1.12553	0.00560547	0.0520516	DeEdgeR
GLYMA.01G021700	3.52199	8.29683	4.77484	1.20917	0.0222507	0.142885	DeEdgeR
GLYMA.01G028500	134.398	374.539	240.141	1.47042	2.00012e-42	2.02908e-39	DeEdgeR
GLYMA.01G037100	0.0377719	24.3967	24.359	7.64194	9.62176e-22	1.89689e-19	DeEdgeR
GLYMA.01G043300	32.5754	90.077	57.5017	1.45622	5.83415e-12	4.00132e-10	DeEdgeR
GLYMA.01G044500	4.42001	9.00128	4.58127	1.0131	0.0437862	0.223638	DeEdgeR
GLYMA.01G051000	1.83241	7.2453	5.41289	1.87417	0.00214922	0.0245499	DeEdgeR
GLYMA.01G079600	5.37965	11.4232	6.04353	1.0636	0.0120317	0.0918887	DeEdgeR
GLYMA.01G086800	0.00171932	1.03726	1.03554	3.22716	0.046896	0.233591	DeEdgeR
GLYMA.01G088700	0.573784	5.18333	4.60954	2.85342	0.000957305	0.0125616	DeEdgeR
GLYMA.01G112400	0.00171935	1.03574	1.03402	3.23911	0.0499894	0.243472	DeEdgeR
GLYMA.01G119600	0.585036	3.79643	3.2114	2.35943	0.0107461	0.0844408	DeEdgeR
GLYMA.01G130200	0.00228993	1.38384	1.38155	3.56307	0.0274831	0.16449	DeEdgeR
GLYMA.01G132500	5.03894	10.7498	5.71083	1.0632	0.0136431	0.100689	DeEdgeR
GLYMA.01G174400	0.0204209	12.7418	12.7213	6.71231	3.54929e-12	2.50846e-10	DeEdgeR
GLYMA.01G179200	4.08658	8.65604	4.56946	1.05871	0.0304443	0.176318	DeEdgeR
GLYMA.01G190600	113.368	292.474	179.105	1.36254	1.00124e-28	3.50759e-26	DeEdgeR
GLYMA.01G206800	10.505	24.5863	14.0813	1.21441	0.000113521	0.00204585	DeEdgeR
GLYMA.01G207900	21.429	47.4801	26.051	1.12887	3.36122e-07	1.08466e-05	DeEdgeR
GLYMA.01G222600	3.48034	9.33744	5.8571	1.38672	0.00566568	0.052465	DeEdgeR
GLYMA.01G241900	0.00848236	5.17392	5.16544	5.45207	1.37987e-05	0.000315606	DeEdgeR
GLYMA.02G029100	0.00228989	1.38373	1.38144	3.61728	0.0233328	0.147345	DeEdgeR
GLYMA.02G030400	1.87914	5.53398	3.65483	1.4738	0.0186285	0.125589	DeEdgeR
GLYMA.02G036800	20.3426	101.641	81.2987	2.29398	2.41313e-30	9.71136e-28	DeEdgeR
GLYMA.02G055900	5.37883	12.7631	7.38427	1.20118	0.00341312	0.0353064	DeEdgeR
GLYMA.02G058000	36.6539	82.438	45.7841	1.15707	2.04034e-09	9.62738e-08	DeEdgeR
GLYMA.02G061800	2.17937	6.57833	4.39896	1.53728	0.00905672	0.0745501	DeEdgeR
GLYMA.02G075000	5.6726	13.1225	7.44993	1.16274	0.00456816	0.0442944	DeEdgeR
GLYMA.02G076600	0.00171935	1.03574	1.03402	3.23911	0.0499894	0.243472	DeEdgeR
GLYMA.02G076900	0.530427	11.3739	10.8435	3.96435	1.24826e-08	5.18633e-07	DeEdgeR
GLYMA.02G088100	0.627641	3.10241	2.47477	2.18508	0.0328559	0.185562	DeEdgeR
GLYMA.02G092600	0.709295	8.26652	7.55723	3.45366	3.1366e-05	0.000652601	DeEdgeR
GLYMA.02G103100	4.18212	12.7735	8.59134	1.60191	0.000742147	0.0101521	DeEdgeR
GLYMA.02G133900	3.72451	10.0084	6.28389	1.37152	0.00377882	0.0381367	DeEdgeR
GLYMA.02G135500	5.45997	12.122	6.66207	1.15322	0.0131802	0.0982413	DeEdgeR
GLYMA.02G1818001	97.7571	297.487	199.73	1.59442	1.1755e-27	3.76586e-25	DeEdgeR
GLYMA.02G1818002	93.6146	271.789	178.175	1.52573	3.35019e-34	1.91927e-31	DeEdgeR
GLYMA.02G1829001	12.0861	34.5704	22.4842	1.50235	1.29314e-07	4.49109e-06	DeEdgeR
GLYMA.02G191900	3.44808	12.0816	8.63353	1.7571	0.000171085	0.00290446	DeEdgeR
GLYMA.02G204500	10.196	43.5851	33.3891	2.05942	3.47259e-14	3.20261e-12	DeEdgeR
GLYMA.02G208300	3.4397	8.98592	5.54622	1.33	0.00657279	0.058759	DeEdgeR
GLYMA.02G214100	0.00171932	1.03726	1.03554	3.22716	0.046896	0.233591	DeEdgeR
GLYMA.02G218300	0.600673	3.4562	2.85553	2.36751	0.0184332	0.124702	DeEdgeR
GLYMA.02G226200	1.54472	4.82374	3.27902	1.53146	0.0290336	0.170692	DeEdgeR
GLYMA.02G228800	4.12323	10.6847	6.5615	1.28877	0.0192556	0.128591	DeEdgeR
GLYMA.02G249100	0.625247	3.79732	3.17207	2.47317	0.0134941	0.0998018	DeEdgeR
GLYMA.02G259200	11.2514	27.3634	16.112	1.24815	5.1295e-05	0.00101331	DeEdgeR
GLYMA.02G259300	225.833	1051.88	826.045	2.20648	1.27356e-139	2.0672e-135	DeEdgeR
GLYMA.02G259700	24.5442	143.226	118.682	2.51119	3.37913e-46	4.83961e-43	DeEdgeR
GLYMA.02G267100	3.40416	9.00354	5.59937	1.30347	0.0196384	0.130356	DeEdgeR
GLYMA.02G302200	0.00228974	1.36741	1.36512	3.50959	0.0297475	0.173604	DeEdgeR
GLYMA.02G311000	9.85505	54.5962	44.7411	2.42082	4.79062e-21	8.54503e-19	DeEdgeR
GLYMA.03G015900	3.45495	10.0221	6.56714	1.46585	0.00244374	0.0272306	DeEdgeR
GLYMA.03G026000	48.232	105.185	56.9527	1.11721	1.62048e-10	9.13302e-09	DeEdgeR
GLYMA.03G027000	3.80739	9.34778	5.54039	1.26487	0.0098713	0.0793816	DeEdgeR
GLYMA.03G030400	14.5817	32.5189	17.9372	1.13803	6.15309e-05	0.00118804	DeEdgeR
GLYMA.03G038500	7.51369	16.9548	9.44111	1.13378	0.00205267	0.0236394	DeEdgeR
GLYMA.03G038600	171.234	348.405	177.171	1.01982	1.15612e-25	3.11036e-23	DeEdgeR
GLYMA.03G045100	0.00285901	1.71097	1.70811	3.75803	0.016618	0.1158	DeEdgeR
GLYMA.03G054500	0.00455875	2.73152	2.72696	4.46134	0.00203293	0.0234582	DeEdgeR
GLYMA.03G089400	0.00228989	1.38373	1.38144	3.61728	0.0233328	0.147345	DeEdgeR
GLYMA.03G096600	3.46358	7.27811	3.81453	1.03746	0.0469032	0.233591	DeEdgeR
GLYMA.03G098600	353.019	856.746	503.727	1.27282	1.8946e-47	2.88305e-44	DeEdgeR
GLYMA.03G113100	0.3102	2.41397	2.10377	2.56679	0.0266832	0.161506	DeEdgeR
GLYMA.03G113200	14.1543	60.4837	46.3294	2.05561	1.02042e-18	1.47885e-16	DeEdgeR
GLYMA.03G144400	31.824	70.2377	38.4137	1.11286	4.85184e-07	1.5223e-05	DeEdgeR
GLYMA.03G160100	21.575	77.7512	56.1761	1.82097	6.94942e-20	1.11316e-17	DeEdgeR
GLYMA.03G162600	17.2759	37.413	20.1371	1.09371	9.44426e-06	0.000226212	DeEdgeR
GLYMA.03G168000	2175.45	4467.54	2292.09	1.02903	1.63539e-42	1.69437e-39	DeEdgeR
GLYMA.03G181000	2.84439	6.57422	3.72983	1.15008	0.038743	0.206569	DeEdgeR
GLYMA.03G185500	8.02091	24.229	16.2081	1.54775	1.19482e-05	0.000277321	DeEdgeR
GLYMA.03G186000	0.596517	4.11312	3.5166	2.40931	0.0320748	0.182661	DeEdgeR
GLYMA.03G187200	6.52638	20.4228	13.8965	1.59796	1.00927e-05	0.000239038	DeEdgeR
GLYMA.03G244400	8.4727	19.375	10.9023	1.17647	0.00118642	0.0150961	DeEdgeR
GLYMA.03G246000	30.3216	73.9342	43.6126	1.24473	5.94318e-09	2.60582e-07	DeEdgeR
GLYMA.04G008300	19.7404	41.1941	21.4537	1.02297	0.000393153	0.00593631	DeEdgeR
GLYMA.04G010200	5.36296	11.4232	6.06019	1.07564	0.0165603	0.115485	DeEdgeR
GLYMA.04G010900	7.22618	15.2307	8.00451	1.056	0.00381995	0.0383922	DeEdgeR
GLYMA.04G015700	73.0946	194.211	121.116	1.39999	5.2197e-26	1.45242e-23	DeEdgeR
GLYMA.04G040600	4.10876	9.35775	5.24899	1.16216	0.0139186	0.10226	DeEdgeR
GLYMA.04G058100	136.658	338.687	202.029	1.29892	4.51018e-34	2.55376e-31	DeEdgeR
GLYMA.04G072100	0.00171932	1.03726	1.03554	3.22716	0.046896	0.233591	DeEdgeR
GLYMA.04G100200	0.00736749	4.48192	4.47455	5.2177	5.09134e-05	0.00100694	DeEdgeR
GLYMA.04G111800	1.57848	4.84432	3.26584	1.48703	0.0382508	0.204842	DeEdgeR
GLYMA.04G131100	7.41099	15.291	7.87999	1.03593	0.00727396	0.0633173	DeEdgeR
GLYMA.04G163200	0.895108	4.47698	3.58187	2.08192	0.0145663	0.105473	DeEdgeR
GLYMA.04G183000	3.77273	8.31168	4.53895	1.10176	0.0281758	0.167217	DeEdgeR
GLYMA.04G190900	4.31004	12.7787	8.46863	1.51831	0.000635173	0.00890578	DeEdgeR
GLYMA.04G193900	31.8397	76.2981	44.4584	1.25577	5.3837e-09	2.38544e-07	DeEdgeR
GLYMA.04G206200	0.00228984	1.37621	1.37392	3.61486	0.025446	0.1562	DeEdgeR
GLYMA.04G244100	0.954254	13.4596	12.5054	3.64435	1.04595e-08	4.40593e-07	DeEdgeR
GLYMA.04G244200	0.0323007	20.6363	20.604	7.42504	8.30783e-19	1.2222e-16	DeEdgeR
GLYMA.05G012100	0.00342711	2.07091	2.06749	4.17414	0.00508642	0.048192	DeEdgeR
GLYMA.05G017000	0.00228979	1.36926	1.36697	3.45938	0.0335264	0.187833	DeEdgeR
GLYMA.05G036300	21.5171	60.251	38.7338	1.46788	3.62306e-12	2.55688e-10	DeEdgeR
GLYMA.05G039600	0.3102	2.409	2.0988	2.53088	0.0302115	0.175513	DeEdgeR
GLYMA.05G040300	0.00680877	4.14369	4.13688	5.10576	0.000117912	0.00211262	DeEdgeR
GLYMA.05G050300	0.00285902	1.72144	1.71859	3.87614	0.0109572	0.0856542	DeEdgeR
GLYMA.05G051400	0.569662	110.421	109.852	7.20454	1.97702e-78	1.3753e-74	DeEdgeR
GLYMA.05G051500	0.00171932	1.03726	1.03554	3.22716	0.046896	0.233591	DeEdgeR
GLYMA.05G060600	36.3742	79.7591	43.3849	1.12251	1.34256e-10	7.71854e-09	DeEdgeR
GLYMA.05G068800	1.52724	6.88575	5.3585	2.03002	0.00161779	0.0195237	DeEdgeR
GLYMA.05G073100	2.54344	6.22731	3.68386	1.25632	0.0384257	0.205394	DeEdgeR
GLYMA.05G075000	0.2933	2.76539	2.47209	2.73105	0.0169001	0.117229	DeEdgeR
GLYMA.05G095100	0.00228975	1.36977	1.36748	3.56482	0.0288835	0.17005	DeEdgeR
GLYMA.05G096200	0.00228979	1.37781	1.37552	3.59395	0.0241385	0.150734	DeEdgeR
GLYMA.05G098600	6.30178	14.1865	7.88475	1.16182	0.00595053	0.054474	DeEdgeR
GLYMA.05G109600	0.00455884	2.74551	2.74096	4.50414	0.00159909	0.0193604	DeEdgeR
GLYMA.05G121600	0.594524	4.48588	3.89136	2.72782	0.00404744	0.0402061	DeEdgeR
GLYMA.05G134400	1.20206	4.48345	3.28139	1.7508	0.0246804	0.153135	DeEdgeR
GLYMA.05G160400	0.00228993	1.38384	1.38155	3.56307	0.0274831	0.16449	DeEdgeR
GLYMA.05G163300	0.28826	3.78932	3.50106	3.19832	0.00261664	0.0287234	DeEdgeR
GLYMA.05G170600	13.81	30.1348	16.3248	1.11245	3.48559e-05	0.000717094	DeEdgeR
GLYMA.05G198000	0.59105	3.10704	2.51599	2.04365	0.0379906	0.203986	DeEdgeR
GLYMA.05G201300	2.12819	5.5413	3.41311	1.33504	0.0461286	0.231427	DeEdgeR
GLYMA.05G216300	9.79378	25.9577	16.164	1.37346	9.52964e-06	0.000228032	DeEdgeR
GLYMA.05G223200	11.5332	28.7675	17.2343	1.29985	1.98836e-05	0.00043614	DeEdgeR
GLYMA.06G023800	0.638347	2.76174	2.12339	1.92357	0.0482975	0.238379	DeEdgeR
GLYMA.06G029600	7.20953	15.6188	8.4093	1.09785	0.00293627	0.0314729	DeEdgeR
GLYMA.06G041500	3.1651	7.61527	4.45016	1.2308	0.0199416	0.131812	DeEdgeR
GLYMA.06G043200	7.86801	17.9604	10.0924	1.15131	0.00192168	0.022496	DeEdgeR
GLYMA.06G044500	0.291565	3.09489	2.80333	2.87033	0.0107561	0.0844926	DeEdgeR
GLYMA.06G047300	4.11151	14.5545	10.443	1.68222	0.00143197	0.0176353	DeEdgeR
GLYMA.06G055300	11.3071	35.2494	23.9423	1.62963	2.71802e-08	1.06737e-06	DeEdgeR
GLYMA.06G055700	0.00228984	1.38056	1.37827	3.57052	0.0249541	0.154205	DeEdgeR
GLYMA.06G070900	8.4136	30.7432	22.3296	1.82828	1.2261e-09	6.00048e-08	DeEdgeR
GLYMA.06G074300	2691.56	5980.21	3288.65	1.14705	1.70423e-41	1.65975e-38	DeEdgeR
GLYMA.06G102200	0.2933	2.76387	2.47057	2.75757	0.0145972	0.105618	DeEdgeR
GLYMA.06G110800	9.62041	24.5584	14.938	1.34112	4.83801e-05	0.000962758	DeEdgeR
GLYMA.06G119100	0.00512346	3.10602	3.1009	4.71461	0.000673217	0.00934235	DeEdgeR
GLYMA.06G119200	0.0455344	29.9791	29.9336	7.96446	2.50652e-26	7.22219e-24	DeEdgeR
GLYMA.06G128200	4.68891	11.4184	6.72954	1.24642	0.00626832	0.0566616	DeEdgeR
GLYMA.06G128400	3.76669	9.3474	5.58071	1.27379	0.00902861	0.0744109	DeEdgeR
GLYMA.06G132200	3.70919	11.7475	8.03828	1.61283	0.000420457	0.0062704	DeEdgeR
GLYMA.06G136600	1100.49	2291.87	1191.38	1.05242	6.11669e-49	9.60813e-46	DeEdgeR
GLYMA.06G164100	49.3786	102.372	52.9929	1.05024	3.87749e-09	1.75478e-07	DeEdgeR
GLYMA.06G175500	5.32137	12.1183	6.79694	1.16043	0.00497749	0.0474788	DeEdgeR
GLYMA.06G184400	0.0307872	19.6276	19.5968	7.34182	4.0949e-18	5.55435e-16	DeEdgeR
GLYMA.06G187100	0.91082	6.55546	5.64464	2.64066	0.000549052	0.00787978	DeEdgeR
GLYMA.06G195000	8.88903	18.3541	9.46511	1.03024	0.00253576	0.0280251	DeEdgeR
GLYMA.06G197800	1.29063	4.48903	3.1984	1.75745	0.0334189	0.187524	DeEdgeR
GLYMA.06G216600	0.588006	3.44828	2.86027	2.20546	0.0208237	0.135908	DeEdgeR
GLYMA.06G222500	11.9777	43.2161	31.2384	1.82887	2.0631e-10	1.14553e-08	DeEdgeR
GLYMA.06G224200	4.76074	12.0886	7.32789	1.30464	0.00228431	0.0258564	DeEdgeR
GLYMA.06G234700	3.07408	8.297	5.22292	1.51986	0.0147069	0.106191	DeEdgeR
GLYMA.06G276600	0.00285925	1.72966	1.7268	3.89089	0.0118293	0.0907418	DeEdgeR
GLYMA.06G284100	0.00228979	1.36926	1.36697	3.45938	0.0335264	0.187833	DeEdgeR
GLYMA.06G288600	0.304915	4.46344	4.15852	3.39827	0.000900731	0.011948	DeEdgeR
GLYMA.06G296500	3.17278	7.95621	4.78343	1.28211	0.0136697	0.100809	DeEdgeR
GLYMA.06G303300	0.00285896	1.71798	1.71512	3.88404	0.0113422	0.0879494	DeEdgeR
GLYMA.06G315400	0.0112458	6.87833	6.86709	5.84179	5.15102e-07	1.61097e-05	DeEdgeR
GLYMA.06G319000	4.02904	52.8415	48.8124	3.63802	1.20313e-25	3.21903e-23	DeEdgeR
GLYMA.07G005700	0.634458	3.79093	3.15647	2.36251	0.0109066	0.0853579	DeEdgeR
GLYMA.07G015600	0.00455929	2.76103	2.75647	4.51989	0.00153604	0.0187228	DeEdgeR
GLYMA.07G016900	2.52422	6.88807	4.36384	1.372	0.0181969	0.123471	DeEdgeR
GLYMA.07G028900	10.1442	21.817	11.6728	1.0821	0.000513611	0.0074613	DeEdgeR
GLYMA.07G030000	6.00751	15.5799	9.57235	1.37592	0.00105362	0.0136111	DeEdgeR
GLYMA.07G065700	0.3102	2.41674	2.10654	2.53431	0.0298346	0.173946	DeEdgeR
GLYMA.07G076400	1.25853	5.52768	4.26915	2.01642	0.00659748	0.0589063	DeEdgeR
GLYMA.07G0882001	6.50493	21.4496	14.9446	1.69052	1.24085e-06	3.6052e-05	DeEdgeR
GLYMA.07G090600	2.52161	7.2627	4.74108	1.47543	0.00962992	0.0779498	DeEdgeR
GLYMA.07G092100	0.00171932	1.03726	1.03554	3.22716	0.046896	0.233591	DeEdgeR
GLYMA.07G122500	5.94546	14.1953	8.24982	1.23302	0.00151017	0.0184815	DeEdgeR
GLYMA.07G124900	5.38683	12.8076	7.42075	1.25755	0.00630734	0.056972	DeEdgeR
GLYMA.07G139600	15.7186	49.0653	33.3467	1.60972	7.6791e-12	5.1506e-10	DeEdgeR
GLYMA.07G139700	177.031	384.702	207.671	1.11269	6.11779e-34	3.31007e-31	DeEdgeR
GLYMA.07G139800	81.8235	197.378	115.554	1.26385	9.90823e-23	2.12547e-20	DeEdgeR
GLYMA.07G139900	3.41274	7.94238	4.52964	1.17641	0.0432363	0.222056	DeEdgeR
GLYMA.07G142500	0.00285902	1.71632	1.71346	3.91497	0.0111859	0.0870127	DeEdgeR
GLYMA.07G154700	11.2948	23.1695	11.8746	1.01373	0.00130402	0.0163321	DeEdgeR
GLYMA.07G160300	0.00228984	1.37621	1.37392	3.61486	0.025446	0.1562	DeEdgeR
GLYMA.07G176800	9.74905	24.2372	14.4881	1.29005	2.52587e-05	0.000539936	DeEdgeR
GLYMA.07G192700	3.95631	9.68233	5.72602	1.34162	0.0165147	0.115295	DeEdgeR
GLYMA.07G211100	25.3014	53.0219	27.7205	1.05392	3.74974e-07	1.19983e-05	DeEdgeR
GLYMA.07G218800	0.89019	4.13806	3.24787	2.03435	0.0153773	0.109698	DeEdgeR
GLYMA.07G226800	1.24374	4.14198	2.89825	1.62877	0.0286242	0.168891	DeEdgeR
GLYMA.07G236100	94.0041	192.761	98.7573	1.03071	3.11017e-15	3.18841e-13	DeEdgeR
GLYMA.07G236400	4.75736	10.0573	5.29993	1.05831	0.0194485	0.129501	DeEdgeR
GLYMA.07G266600	11.5367	24.6109	13.0742	1.07779	0.000895969	0.0118978	DeEdgeR
GLYMA.07G271900	0.00285907	1.72336	1.7205	3.84371	0.0123421	0.0935929	DeEdgeR
GLYMA.08G007800	0.00285907	1.72336	1.7205	3.84373	0.0123348	0.0935929	DeEdgeR
GLYMA.08G029400	66.7892	147.771	80.9815	1.1272	2.97229e-10	1.60818e-08	DeEdgeR
GLYMA.08G034900	0.652989	4.15157	3.49858	2.46416	0.00807908	0.0685624	DeEdgeR
GLYMA.08G039000	3.70973	10.012	6.30225	1.37379	0.00598952	0.0547101	DeEdgeR
GLYMA.08G043500	0.00171935	1.03574	1.03402	3.23911	0.0499894	0.243472	DeEdgeR
GLYMA.08G054000	3.43694	12.4621	9.02511	1.80435	0.000185731	0.00311052	DeEdgeR
GLYMA.08G054500	0.353381	3.43897	3.08558	2.99666	0.00601292	0.0548622	DeEdgeR
GLYMA.08G056600	93.5176	200.383	106.865	1.08907	4.12955e-20	6.83975e-18	DeEdgeR
GLYMA.08G068700	0.350573	2.42202	2.07144	2.5376	0.0299925	0.174657	DeEdgeR
GLYMA.08G070700	0.00228979	1.36926	1.36697	3.45938	0.0335264	0.187833	DeEdgeR
GLYMA.08G071000	0.00228984	1.37621	1.37392	3.61486	0.025446	0.1562	DeEdgeR
GLYMA.08G076100	1.84935	6.21561	4.36626	1.66118	0.00694535	0.061158	DeEdgeR
GLYMA.08G079200	9.44885	24.8726	15.4237	1.36672	9.86417e-05	0.00180713	DeEdgeR
GLYMA.08G099000	5.26852	14.5123	9.24377	1.41598	0.000463622	0.00682676	DeEdgeR
GLYMA.08G119000	14.2677	30.146	15.8783	1.08814	0.000401802	0.00603323	DeEdgeR
GLYMA.08G120100	0.386592	39.0275	38.6409	5.73526	8.3891e-30	3.16672e-27	DeEdgeR
GLYMA.08G131900	6.10571	33.3131	27.2074	2.23474	9.97948e-08	3.54968e-06	DeEdgeR
GLYMA.08G140700	67.6077	170.618	103.011	1.32779	2.45003e-21	4.62419e-19	DeEdgeR
GLYMA.08G162400	0.0959108	71.07	70.9741	9.19155	8.5178e-57	2.18302e-53	DeEdgeR
GLYMA.08G166200	0.380049	16.1885	15.8084	5.22338	2.91208e-13	2.39534e-11	DeEdgeR
GLYMA.08G170800	2.87057	7.94561	5.07504	1.43573	0.0105782	0.083554	DeEdgeR
GLYMA.08G171300	0.652493	4.47896	3.82647	2.60495	0.00330241	0.0344497	DeEdgeR
GLYMA.08G175200	802.221	2082.9	1280.68	1.36214	1.57666e-52	3.48979e-49	DeEdgeR
GLYMA.08G175400	538.773	1436.09	897.32	1.39554	3.12657e-44	3.62496e-41	DeEdgeR
GLYMA.08G186000	0.00228988	1.37977	1.37748	3.48966	0.0320435	0.182568	DeEdgeR
GLYMA.08G190700	6.15533	13.1729	7.01758	1.10122	0.0103514	0.0821615	DeEdgeR
GLYMA.08G194200	0.896921	3.45675	2.55983	1.788	0.0361662	0.19742	DeEdgeR
GLYMA.08G208400	8.54382	22.4806	13.9368	1.36972	2.71565e-05	0.00057495	DeEdgeR
GLYMA.08G210100	13.9866	29.4128	15.4262	1.05812	0.000537688	0.00774636	DeEdgeR
GLYMA.08G211000	12.1244	38.3255	26.2011	1.59484	1.04075e-06	3.07333e-05	DeEdgeR
GLYMA.08G212900	4.70882	12.4615	7.75266	1.37439	0.00122265	0.0154802	DeEdgeR
GLYMA.08G215900	0.946337	3.46036	2.51402	1.77461	0.03977	0.210317	DeEdgeR
GLYMA.08G225700	0.00285907	1.72336	1.7205	3.84371	0.0123442	0.0935929	DeEdgeR
GLYMA.08G229700	2.8086	36.2147	33.4061	3.66893	7.56845e-17	9.25994e-15	DeEdgeR
GLYMA.08G234400	16.7296	37.0695	20.3399	1.13683	7.16907e-06	0.000176223	DeEdgeR
GLYMA.08G243300	0.00228993	1.38384	1.38155	3.56307	0.0274831	0.16449	DeEdgeR
GLYMA.08G245600	1.54471	4.84487	3.30016	1.54314	0.0240754	0.150456	DeEdgeR
GLYMA.08G245700	0.309228	2.75654	2.44731	2.76513	0.0150448	0.10799	DeEdgeR
GLYMA.08G250300	1.51473	7.25578	5.74105	2.39312	0.00427481	0.042002	DeEdgeR
GLYMA.08G250600	13.9017	39.0731	25.1714	1.47099	1.20979e-08	5.04904e-07	DeEdgeR
GLYMA.08G270400	0.296986	2.07316	1.77617	2.3717	0.0478473	0.236853	DeEdgeR
GLYMA.08G275400	5.27934	11.7868	6.50744	1.14247	0.00789575	0.0674414	DeEdgeR
GLYMA.08G275600	0.00285908	1.72478	1.72192	3.91722	0.0101816	0.0811977	DeEdgeR
GLYMA.08G275700	0.00342697	2.06538	2.06196	4.15726	0.00528428	0.0496031	DeEdgeR
GLYMA.08G298700	9.43683	19.7466	10.3098	1.04268	0.00142204	0.0175218	DeEdgeR
GLYMA.08G334500	18.399	56.7451	38.3461	1.58708	1.45086e-11	9.35757e-10	DeEdgeR
GLYMA.08G338800	211.455	573.346	361.891	1.41885	2.52601e-34	1.46434e-31	DeEdgeR
GLYMA.08G339400	16.2103	31.893	15.6827	1.00299	0.00056722	0.00810469	DeEdgeR
GLYMA.08G366300	0.0039942	2.42094	2.41694	4.37613	0.00370431	0.037556	DeEdgeR
GLYMA.09G013800	4.46078	11.4208	6.96004	1.36928	0.00849174	0.0711468	DeEdgeR
GLYMA.09G029900	49.1284	175.674	126.546	1.79409	6.97817e-23	1.52378e-20	DeEdgeR
GLYMA.09G032200	10.9325	26.6515	15.719	1.27014	1.47486e-05	0.000333729	DeEdgeR
GLYMA.09G035000	0.00171932	1.03726	1.03554	3.22716	0.046896	0.233591	DeEdgeR
GLYMA.09G035700	0.3102	2.40967	2.09947	2.57786	0.0271611	0.163507	DeEdgeR
GLYMA.09G046200	1.94866	6.21263	4.26397	1.67701	0.0129448	0.0969619	DeEdgeR
GLYMA.09G047800	2.42403	15.8744	13.4504	2.6096	2.82787e-08	1.10872e-06	DeEdgeR
GLYMA.09G056500	0.00285908	1.72478	1.72192	3.91723	0.0101721	0.0811748	DeEdgeR
GLYMA.09G062500	2.51301	14.8411	12.3281	2.48496	1.3893e-06	3.9889e-05	DeEdgeR
GLYMA.09G071700	2.63027	6.22673	3.59646	1.27382	0.0468496	0.233591	DeEdgeR
GLYMA.09G074400	0.00171935	1.03574	1.03402	3.23911	0.0499894	0.243472	DeEdgeR
GLYMA.09G077100	0.308298	3.10297	2.79467	2.82615	0.0119555	0.0914357	DeEdgeR
GLYMA.09G087700	3.41339	9.34847	5.93509	1.4875	0.0119451	0.0913853	DeEdgeR
GLYMA.09G117500	0.00171932	1.03726	1.03554	3.22716	0.046896	0.233591	DeEdgeR
GLYMA.09G129700	0.363135	7.58658	7.22345	4.11226	8.61341e-06	0.000208387	DeEdgeR
GLYMA.09G143000	114.324	245.343	131.019	1.09317	3.87579e-23	8.73758e-21	DeEdgeR
GLYMA.09G144200	221.516	498.689	277.173	1.16644	1.5109e-35	9.31304e-33	DeEdgeR
GLYMA.09G147100	0.355146	4.14063	3.78548	3.21079	0.003369	0.0349571	DeEdgeR
GLYMA.09G149800	4.38101	22.0614	17.6804	2.27678	1.00604e-08	4.25629e-07	DeEdgeR
GLYMA.09G152100	1.25547	4.15236	2.89689	1.69449	0.0373084	0.20143	DeEdgeR
GLYMA.09G159300	0.00285913	1.72768	1.72482	3.89699	0.0105825	0.0835664	DeEdgeR
GLYMA.09G170500	0.634458	3.79644	3.16198	2.36234	0.00908276	0.0746599	DeEdgeR
GLYMA.09G187000	1.03048	43.0387	42.0082	4.95991	1.01555e-30	4.33792e-28	DeEdgeR
GLYMA.09G1887001	2.69894	10.3821	7.68317	2.02353	0.000814171	0.010961	DeEdgeR
GLYMA.09G1887002	0.00568613	3.44449	3.4388	4.84047	0.000357299	0.00546956	DeEdgeR
GLYMA.09G201400	0.00228994	1.38076	1.37847	3.60992	0.0271762	0.163557	DeEdgeR
GLYMA.09G202000	0.308298	3.10798	2.79968	2.9073	0.00991492	0.0796186	DeEdgeR
GLYMA.09G231800	0.633397	21.0186	20.3852	4.81511	4.59653e-16	5.13367e-14	DeEdgeR
GLYMA.09G269200	3.1153	7.26089	4.14559	1.17019	0.0261489	0.159285	DeEdgeR
GLYMA.09G280500	3.74924	9.00139	5.25215	1.23553	0.0101263	0.0809287	DeEdgeR
GLYMA.09G286400	3.14582	7.27247	4.12666	1.17558	0.0293296	0.171949	DeEdgeR
GLYMA.10G003200	6.60198	13.5243	6.92233	1.01542	0.0123649	0.0937177	DeEdgeR
GLYMA.10G010000	310.363	712.831	402.468	1.19305	5.40226e-20	8.73964e-18	DeEdgeR
GLYMA.10G022500	511.464	1003.12	491.658	1.00028	3.82382e-17	4.77439e-15	DeEdgeR
GLYMA.10G026000	0.93959	4.84188	3.90229	2.23796	0.00491014	0.0469918	DeEdgeR
GLYMA.10G030700	0.00171932	1.03726	1.03554	3.22716	0.046896	0.233591	DeEdgeR
GLYMA.10G036100	10.2251	34.9357	24.7106	1.74492	7.70216e-10	3.91092e-08	DeEdgeR
GLYMA.10G038500	16.0155	37.7134	21.6979	1.21136	1.27066e-06	3.68521e-05	DeEdgeR
GLYMA.10G047100	88.5658	274.869	186.303	1.62485	8.94639e-46	1.2447e-42	DeEdgeR
GLYMA.10G0478002	0.00228994	1.38076	1.37847	3.60992	0.0271762	0.163557	DeEdgeR
GLYMA.10G060100	2.8464	16.5535	13.7071	2.50472	5.51033e-07	1.71362e-05	DeEdgeR
GLYMA.10G062300	2.20082	7.95784	5.75702	1.78531	0.00267056	0.0291773	DeEdgeR
GLYMA.10G119100	16.7538	37.4776	20.7238	1.14372	9.97392e-06	0.000236802	DeEdgeR
GLYMA.10G121000	0.00792459	4.81093	4.803	5.30421	2.95956e-05	0.000619586	DeEdgeR
GLYMA.10G126100	0.284902	16.1648	15.8799	5.21343	2.7429e-13	2.26767e-11	DeEdgeR
GLYMA.10G135300	1.24373	4.15747	2.91374	1.59816	0.0429319	0.22106	DeEdgeR
GLYMA.10G135500	0.563312	6.54963	5.98631	3.14525	9.95767e-05	0.00182015	DeEdgeR
GLYMA.10G176600	0.376243	14.1103	13.7341	4.98115	3.24652e-11	2.0216e-09	DeEdgeR
GLYMA.10G177100	0.0402383	26.2043	26.1641	7.74682	2.78917e-23	6.4369e-21	DeEdgeR
GLYMA.10G190300	1.20205	4.50793	3.30588	1.75499	0.0303302	0.176014	DeEdgeR
GLYMA.10G194800	17.8242	43.6614	25.8372	1.26822	3.52728e-05	0.000723813	DeEdgeR
GLYMA.10G196800	5.48706	13.8402	8.35318	1.42329	0.00782179	0.0669302	DeEdgeR
GLYMA.10G198700	6.29301	16.968	10.675	1.39298	0.000525334	0.00760891	DeEdgeR
GLYMA.10G198800	0.0062475	3.78263	3.77638	4.98238	0.000185756	0.00311052	DeEdgeR
GLYMA.10G205900	4.99023	12.0864	7.09619	1.19941	0.0101188	0.0808821	DeEdgeR
GLYMA.10G206800	1.86994	79.5524	77.6824	5.08995	1.46769e-50	2.55248e-47	DeEdgeR
GLYMA.10G213700	7.57768	15.5964	8.01877	1.02123	0.00444104	0.0432859	DeEdgeR
GLYMA.10G236400	8.58649	18.7236	10.1371	1.10205	0.00167686	0.0200725	DeEdgeR
GLYMA.10G251500	6.82706	17.6004	10.7734	1.31574	0.000724874	0.00996549	DeEdgeR
GLYMA.10G257500	9.18391	22.5705	13.3866	1.18991	0.00323244	0.0338503	DeEdgeR
GLYMA.10G282200	158.293	351.923	193.631	1.14383	1.52743e-21	2.93985e-19	DeEdgeR
GLYMA.10G290300	14.5582	33.8671	19.3089	1.17563	8.78638e-05	0.00162868	DeEdgeR
GLYMA.11G005200	0.90457	3.45708	2.55251	1.75769	0.0483199	0.238441	DeEdgeR
GLYMA.11G018000	3.41017	9.69091	6.28074	1.44718	0.00380573	0.0383289	DeEdgeR
GLYMA.11G026100	0.310199	2.421	2.1108	2.55497	0.0317771	0.181388	DeEdgeR
GLYMA.11G036700	1.73995	21.7572	20.0173	3.45719	4.62589e-13	3.68068e-11	DeEdgeR
GLYMA.11G044800	0.65454	3.11173	2.45719	2.09037	0.0311409	0.179032	DeEdgeR
GLYMA.11G055300	0.00228979	1.37781	1.37552	3.59395	0.0241385	0.150734	DeEdgeR
GLYMA.11G066500	4.0329	11.0695	7.03662	1.41959	0.00236937	0.0265661	DeEdgeR
GLYMA.11G074700	2.90659	7.60441	4.69782	1.402	0.0212567	0.13805	DeEdgeR
GLYMA.11G080000	3.80376	8.65923	4.85547	1.16061	0.0243424	0.151638	DeEdgeR
GLYMA.11G143100	970.978	2562.7	1591.73	1.39981	9.29709e-61	3.48247e-57	DeEdgeR
GLYMA.11G151600	0.893512	3.80144	2.90793	1.91509	0.0235209	0.148152	DeEdgeR
GLYMA.11G155600	0.310199	2.41824	2.10804	2.4639	0.0400667	0.211244	DeEdgeR
GLYMA.11G161800	240.269	553.52	313.251	1.20348	5.09231e-34	2.81784e-31	DeEdgeR
GLYMA.11G162400	0.309227	2.75194	2.44272	2.761	0.0174928	0.120346	DeEdgeR
GLYMA.11G176200	0.00512358	3.0981	3.09298	4.75266	0.000770777	0.0104811	DeEdgeR
GLYMA.11G180800	2.47212	9.31626	6.84414	1.75345	0.00226937	0.0257232	DeEdgeR
GLYMA.11G192400	16.2123	51.9295	35.7172	1.65868	2.98948e-11	1.86871e-09	DeEdgeR
GLYMA.11G197700	5.44079	11.7607	6.31989	1.09891	0.0129981	0.0972859	DeEdgeR
GLYMA.11G198500	559.646	1164.41	604.766	1.04907	4.91238e-35	2.95319e-32	DeEdgeR
GLYMA.11G203200	8.77544	19.3582	10.5827	1.11317	0.00102157	0.0132548	DeEdgeR
GLYMA.11G210400	1.28214	4.48477	3.20263	1.68261	0.0355275	0.194722	DeEdgeR
GLYMA.11G216700	11.5914	49.4528	37.8614	2.05979	1.1864e-15	1.26692e-13	DeEdgeR
GLYMA.11G223400	0.00228989	1.38373	1.38144	3.61728	0.0233328	0.147345	DeEdgeR
GLYMA.11G223900	0.00228974	1.36741	1.36512	3.50959	0.0297475	0.173604	DeEdgeR
GLYMA.11G227600	0.00228984	1.38056	1.37827	3.57052	0.0249541	0.154205	DeEdgeR
GLYMA.11G235000	2.80616	7.28391	4.47775	1.30759	0.0241454	0.150739	DeEdgeR
GLYMA.11G244800	2.1569	14.8631	12.7062	2.68188	1.17748e-07	4.12796e-06	DeEdgeR
GLYMA.11G245400	4.03314	10.0137	5.98056	1.22269	0.0188666	0.126771	DeEdgeR
GLYMA.12G002600	5.43474	33.4724	28.0377	2.56549	1.1162e-13	9.70596e-12	DeEdgeR
GLYMA.12G027100	5.00736	21.7528	16.7455	2.08695	1.61783e-07	5.53232e-06	DeEdgeR
GLYMA.12G033200	0.28826	3.79587	3.50761	3.18943	0.0025004	0.0277172	DeEdgeR
GLYMA.12G035400	0.00228989	1.38373	1.38144	3.61728	0.0233328	0.147345	DeEdgeR
GLYMA.12G038700	2.47485	6.23924	3.76438	1.27919	0.0350905	0.19322	DeEdgeR
GLYMA.12G048900	5.55198	11.4539	5.90188	1.03769	0.0206398	0.135052	DeEdgeR
GLYMA.12G054800	2.8631	6.92756	4.06446	1.23096	0.0401722	0.211617	DeEdgeR
GLYMA.12G064500	2.49486	5.8904	3.39554	1.2188	0.0486707	0.239692	DeEdgeR
GLYMA.12G070900	3.46852	8.32743	4.85891	1.22767	0.0167802	0.116497	DeEdgeR
GLYMA.12G081700	27.8756	79.2538	51.3782	1.48505	9.74689e-15	9.56905e-13	DeEdgeR
GLYMA.12G084000	0.00512347	3.10367	3.09854	4.74168	0.000692953	0.00956716	DeEdgeR
GLYMA.12G099300	2.46089	6.91593	4.45504	1.38232	0.0293462	0.172004	DeEdgeR
GLYMA.12G110700	2.8319	6.24062	3.40872	1.09888	0.0478452	0.236853	DeEdgeR
GLYMA.12G115600	0.0045591	2.75072	2.74616	4.43797	0.00238408	0.026688	DeEdgeR
GLYMA.12G121800	0.3102	2.409	2.0988	2.53085	0.030199	0.175503	DeEdgeR
GLYMA.12G149600	0.0045593	2.76182	2.75726	4.56363	0.00130253	0.0163261	DeEdgeR
GLYMA.12G151300	2.17596	6.9116	4.73565	1.63563	0.012638	0.0952497	DeEdgeR
GLYMA.12G1584002	0.00228983	1.36803	1.36574	3.34167	0.0461169	0.231427	DeEdgeR
GLYMA.12G176200	3.07488	10.0161	6.94119	1.65538	0.00111323	0.0142805	DeEdgeR
GLYMA.12G197300	6.54199	16.9838	10.4418	1.3516	0.000226346	0.00369614	DeEdgeR
GLYMA.12G197400	5.90561	18.3196	12.414	1.59683	2.15749e-05	0.000467969	DeEdgeR
GLYMA.12G200700	12.3639	26.3141	13.9502	1.0806	0.000334758	0.00518317	DeEdgeR
GLYMA.12G201700	0.633218	4.11617	3.48296	2.32922	0.0233553	0.147431	DeEdgeR
GLYMA.12G209000	2.59795	30.0089	27.411	3.50352	3.77235e-16	4.26205e-14	DeEdgeR
GLYMA.12G209900	73.078	148.412	75.3343	1.01193	6.18214e-14	5.5329e-12	DeEdgeR
GLYMA.12G237100	2.22293	6.58345	4.36052	1.4807	0.029574	0.173033	DeEdgeR
GLYMA.12G2374003	1.76129	24.144	22.3827	3.59299	4.27211e-15	4.32495e-13	DeEdgeR
GLYMA.13G012600	0.97219	3.80055	2.82836	1.86344	0.0320042	0.182467	DeEdgeR
GLYMA.13G0181001	2.20804	6.21653	4.00849	1.43076	0.0255637	0.156523	DeEdgeR
GLYMA.13G019400	0.00171932	1.03726	1.03554	3.22716	0.046896	0.233591	DeEdgeR
GLYMA.13G021500	0.930211	3.80145	2.87124	1.87511	0.0195916	0.13017	DeEdgeR
GLYMA.13G025400	208.839	591.44	382.601	1.32912	9.5104e-11	5.58636e-09	DeEdgeR
GLYMA.13G031000	30.0053	63.7299	33.7246	1.07779	6.99051e-08	2.53786e-06	DeEdgeR
GLYMA.13G038600	0.00736691	4.47009	4.46273	5.19984	5.45252e-05	0.00106888	DeEdgeR
GLYMA.13G0411002	0.635724	3.443	2.80728	2.10546	0.0343656	0.190656	DeEdgeR
GLYMA.13G050700	1.87151	5.85625	3.98474	1.51125	0.0356742	0.195337	DeEdgeR
GLYMA.13G109400	4.02085	9.68251	5.66166	1.24981	0.0164795	0.115148	DeEdgeR
GLYMA.13G109800	350.48	1411.74	1061.26	1.99994	4.8945e-157	2.38338e-152	DeEdgeR
GLYMA.13G110600	3.1413	6.94068	3.79938	1.11275	0.0386932	0.206461	DeEdgeR
GLYMA.13G122800	0.654012	3.42045	2.76644	2.17451	0.0199588	0.131847	DeEdgeR
GLYMA.13G166700	1.51222	5.18866	3.67644	1.67021	0.0281946	0.167231	DeEdgeR
GLYMA.13G168500	3.7473	105.633	101.886	4.64281	4.96892e-61	2.01635e-57	DeEdgeR
GLYMA.13G169600	1.95774	5.52429	3.56655	1.48394	0.03541	0.194273	DeEdgeR
GLYMA.13G175400	3.17026	8.30067	5.13041	1.34939	0.0097058	0.0784178	DeEdgeR
GLYMA.13G175900	3.15916	7.60825	4.44909	1.22203	0.0215184	0.139303	DeEdgeR
GLYMA.13G177100	0.0106962	6.54625	6.53555	5.77141	9.30577e-07	2.77492e-05	DeEdgeR
GLYMA.13G186200	107.287	259.657	152.371	1.26315	9.95052e-18	1.31669e-15	DeEdgeR
GLYMA.13G188200	4.11155	8.96688	4.85533	1.0408	0.0469611	0.233654	DeEdgeR
GLYMA.13G202900	0.0045593	2.76182	2.75726	4.56363	0.00130305	0.0163272	DeEdgeR
GLYMA.13G203000	169.343	1719.86	1550.52	3.33484	8.26499e-140	2.01232e-135	DeEdgeR
GLYMA.13G204600	0.00171935	1.03574	1.03402	3.23911	0.0499894	0.243472	DeEdgeR
GLYMA.13G205400	42.8259	93.2612	50.4353	1.10685	4.06524e-10	2.16346e-08	DeEdgeR
GLYMA.13G211700	4.64894	13.8322	9.18321	1.53201	0.000209048	0.00345071	DeEdgeR
GLYMA.13G223000	0.00285908	1.72478	1.72192	3.91722	0.0101781	0.0811834	DeEdgeR
GLYMA.13G242100	512.861	1066.59	553.734	1.04924	3.96089e-29	1.42871e-26	DeEdgeR
GLYMA.13G249700	529.363	1127.04	597.682	1.08712	3.29421e-45	4.22135e-42	DeEdgeR
GLYMA.13G252200	13.4644	32.5423	19.078	1.26392	9.95734e-06	0.000236523	DeEdgeR
GLYMA.13G265300	4.99533	17.2707	12.2753	1.73917	7.66651e-06	0.000186847	DeEdgeR
GLYMA.13G278000	8.29347	28.4016	20.1082	1.69949	0.000158198	0.00270961	DeEdgeR
GLYMA.13G292300	0.48552	18.9483	18.4628	4.65341	1.76156e-14	1.68856e-12	DeEdgeR
GLYMA.13G300600	2.88333	7.25307	4.36974	1.29539	0.0255136	0.156334	DeEdgeR
GLYMA.13G322900	8.53465	20.421	11.8864	1.24088	0.000272574	0.00434295	DeEdgeR
GLYMA.13G332100	1.84935	6.22762	4.37827	1.66976	0.00814235	0.0690271	DeEdgeR
GLYMA.13G333100	961.32	2863.43	1902.11	1.57431	3.10405e-77	1.88939e-73	DeEdgeR
GLYMA.13G354700	0.932813	3.45715	2.52434	1.74901	0.0391562	0.208031	DeEdgeR
GLYMA.13G355600	2.1576	6.22144	4.06384	1.46404	0.0132317	0.0984947	DeEdgeR
GLYMA.14G001600	13.3434	29.7722	16.4288	1.14315	3.9383e-05	0.000799064	DeEdgeR
GLYMA.14G026100	16.0157	39.1574	23.1417	1.27526	1.91091e-07	6.44403e-06	DeEdgeR
GLYMA.14G035100	0.371626	11.6889	11.3173	4.74285	1.69779e-09	8.1053e-08	DeEdgeR
GLYMA.14G043000	1.28773	5.53169	4.24395	2.05417	0.0117267	0.0901394	DeEdgeR
GLYMA.14G052300	0.639892	14.7853	14.1454	4.29838	4.07939e-11	2.5273e-09	DeEdgeR
GLYMA.14G053600	164.567	635.757	471.191	1.94145	1.2605e-64	5.58001e-61	DeEdgeR
GLYMA.14G061800	26.5267	58.9666	32.44	1.15074	1.8526e-06	5.19657e-05	DeEdgeR
GLYMA.14G077100	7.23492	18.9991	11.7642	1.35885	0.000218098	0.00358067	DeEdgeR
GLYMA.14G091400	0.00342716	2.06958	2.06616	4.08004	0.00716595	0.0626474	DeEdgeR
GLYMA.14G097600	1.21617	4.15372	2.93755	1.69579	0.0442851	0.225242	DeEdgeR
GLYMA.14G107400	0.00399395	2.4199	2.4159	4.37482	0.00275545	0.0299101	DeEdgeR
GLYMA.14G125100	0.00229003	1.38203	1.37974	3.54571	0.0356915	0.195368	DeEdgeR
GLYMA.14G128400	6.90034	16.2778	9.37743	1.21056	0.00089025	0.0118412	DeEdgeR
GLYMA.14G128700	4.437	10.0344	5.59736	1.14738	0.0122565	0.0931822	DeEdgeR
GLYMA.14G139000	0.00171932	1.03726	1.03554	3.22716	0.046896	0.233591	DeEdgeR
GLYMA.14G167100	0.00171935	1.03574	1.03402	3.23911	0.0499894	0.243472	DeEdgeR
GLYMA.14G175400	716.534	1642.55	926.017	1.18978	1.26045e-37	8.89533e-35	DeEdgeR
GLYMA.14G178500	4.37294	9.34408	4.97114	1.04665	0.0282629	0.167469	DeEdgeR
GLYMA.14G185200	0.295104	2.41118	2.11607	2.47128	0.0393121	0.208598	DeEdgeR
GLYMA.14G186400	5.35017	14.1563	8.80612	1.36246	0.00128891	0.0161636	DeEdgeR
GLYMA.14G217000	3.45496	8.31057	4.85561	1.46088	0.0266196	0.161264	DeEdgeR
GLYMA.14G220100	10.796	29.4239	18.6279	1.40549	9.047e-05	0.00167126	DeEdgeR
GLYMA.15G002600	0.652989	4.14539	3.4924	2.4787	0.00772526	0.0662758	DeEdgeR
GLYMA.15G012100	5.79762	51.0326	45.235	3.08331	4.43939e-21	7.97697e-19	DeEdgeR
GLYMA.15G048400	1.4852	6.9034	5.4182	2.14136	0.00287031	0.0309371	DeEdgeR
GLYMA.15G049000	6.57866	14.1613	7.58262	1.04399	0.0109642	0.0856844	DeEdgeR
GLYMA.15G049700	10.4726	41.4952	31.0226	1.93733	4.5876e-12	3.1732e-10	DeEdgeR
GLYMA.15G057100	2.85969	6.57846	3.71877	1.17395	0.0492153	0.241538	DeEdgeR
GLYMA.15G067400	0.00228988	1.37977	1.37748	3.48966	0.0320435	0.182568	DeEdgeR
GLYMA.15G090200	3.24927	7.95622	4.70696	1.35605	0.0269766	0.162739	DeEdgeR
GLYMA.15G097400	0.00285896	1.70954	1.70668	3.80521	0.0139386	0.102298	DeEdgeR
GLYMA.15G099300	2.51085	5.85955	3.3487	1.1641	0.0464695	0.232562	DeEdgeR
GLYMA.15G117900	42.7828	88.5024	45.7196	1.04764	7.63586e-07	2.30234e-05	DeEdgeR
GLYMA.15G124300	2.18229	6.21652	4.03422	1.43806	0.017223	0.118929	DeEdgeR
GLYMA.15G138800	2.48052	8.30297	5.82245	1.64714	0.00302693	0.0321897	DeEdgeR
GLYMA.15G139400	1.83582	6.57262	4.7368	1.77907	0.00542912	0.0507333	DeEdgeR
GLYMA.15G150300	4.72812	16.9153	12.1872	1.77321	1.11537e-05	0.000260869	DeEdgeR
GLYMA.15G155200	1.77781	9.66413	7.88631	2.29626	0.000123277	0.00219408	DeEdgeR
GLYMA.15G162700	1.26297	4.8314	3.56843	1.82357	0.0134613	0.0996654	DeEdgeR
GLYMA.15G211300	0.3102	2.409	2.0988	2.53088	0.0302115	0.175513	DeEdgeR
GLYMA.15G215200	0.295104	2.41991	2.12481	2.59629	0.0249215	0.154127	DeEdgeR
GLYMA.15G223900	167.001	356.466	189.465	1.08142	2.00751e-27	6.22648e-25	DeEdgeR
GLYMA.15G228000	0.786813	20.3433	19.5565	4.26413	2.09226e-14	1.96684e-12	DeEdgeR
GLYMA.15G228100	0.637019	3.11278	2.47576	2.07547	0.0274349	0.164404	DeEdgeR
GLYMA.15G234700	949.676	2137.21	1187.54	1.16641	6.26849e-58	1.90778e-54	DeEdgeR
GLYMA.15G236100	25.7075	62.6339	36.9263	1.26989	2.8197e-10	1.53414e-08	DeEdgeR
GLYMA.15G251300	393.483	1212.4	818.919	1.61313	1.14772e-101	1.3972e-97	DeEdgeR
GLYMA.15G258400	4.0602	11.768	7.70782	1.494	0.00079998	0.0107998	DeEdgeR
GLYMA.15G260600	0.0128892	7.90509	7.8922	6.01888	6.89163e-08	2.50439e-06	DeEdgeR
GLYMA.15G264300	122.87	535.488	412.618	2.12288	7.9376e-60	2.57681e-56	DeEdgeR
GLYMA.15G275900	0.896922	3.45422	2.5573	1.777	0.0424939	0.219595	DeEdgeR
GLYMA.16G018900	0.010694	6.48709	6.4764	5.67028	3.00778e-06	8.07855e-05	DeEdgeR
GLYMA.16G037800	13.7652	43.587	29.8218	1.63408	1.69215e-10	9.4821e-09	DeEdgeR
GLYMA.16G039600	33.319	85.1971	51.8781	1.34957	1.07829e-09	5.34699e-08	DeEdgeR
GLYMA.16G040000	32.4166	80.8732	48.4566	1.29817	4.68559e-11	2.88087e-09	DeEdgeR
GLYMA.16G048600	0.00792472	4.80987	4.80194	5.26449	4.21705e-05	0.000849603	DeEdgeR
GLYMA.16G057800	1.33394	6.88657	5.55263	2.30907	0.00100828	0.0131068	DeEdgeR
GLYMA.16G066800	0.00228975	1.36977	1.36748	3.56482	0.0288835	0.17005	DeEdgeR
GLYMA.16G076600	4.68334	10.0465	5.36313	1.01998	0.0419081	0.21763	DeEdgeR
GLYMA.16G086800	0.293299	2.76114	2.46784	2.80487	0.0163198	0.114328	DeEdgeR
GLYMA.16G090500	6.69845	14.8938	8.19534	1.13306	0.00912566	0.0748609	DeEdgeR
GLYMA.16G097500	0.00171932	1.03726	1.03554	3.22716	0.046896	0.233591	DeEdgeR
GLYMA.16G111100	3.41027	9.69528	6.28502	1.53703	0.00977675	0.0788127	DeEdgeR
GLYMA.16G119800	2.77442	11.0438	8.2694	1.90636	0.000117083	0.00210087	DeEdgeR
GLYMA.16G120400	0.623021	4.47195	3.84893	2.68174	0.00406098	0.0402913	DeEdgeR
GLYMA.16G137300	1.308	7.26636	5.95836	2.33317	0.00266538	0.0291272	DeEdgeR
GLYMA.16G138500	0.00228974	1.36741	1.36512	3.50959	0.0297475	0.173604	DeEdgeR
GLYMA.16G152600	30.1956	63.3673	33.1717	1.05385	4.15422e-07	1.31785e-05	DeEdgeR
GLYMA.16G164300	3.43435	8.64413	5.20978	1.32887	0.0212012	0.137763	DeEdgeR
GLYMA.16G164600	0.00228993	1.38384	1.38155	3.56307	0.0274831	0.16449	DeEdgeR
GLYMA.16G170400	0.014524	8.9546	8.94007	6.22097	7.8018e-09	3.35608e-07	DeEdgeR
GLYMA.16G174400	6.11952	12.509	6.38951	1.08043	0.0315144	0.180413	DeEdgeR
GLYMA.16G177700	0.0039938	2.40754	2.40355	4.37356	0.00515774	0.0487285	DeEdgeR
GLYMA.16G180300	45.0339	125.159	80.125	1.46303	9.26461e-14	8.11403e-12	DeEdgeR
GLYMA.16G181200	4.68045	9.69374	5.01329	1.02019	0.0247612	0.153403	DeEdgeR
GLYMA.16G190600	2.5295	6.23926	3.70976	1.25432	0.03657	0.198693	DeEdgeR
GLYMA.16G191300	2.46775	6.22034	3.75259	1.27081	0.033521	0.187833	DeEdgeR
GLYMA.16G196000	3.75551	8.317	4.56149	1.09706	0.0270756	0.163154	DeEdgeR
GLYMA.16G196100	0.00736765	4.48448	4.47711	5.23347	4.91417e-05	0.000975522	DeEdgeR
GLYMA.16G202100	0.00342676	2.04658	2.04315	4.07326	0.00739489	0.0640965	DeEdgeR
GLYMA.16G216800	2.04201	41.4163	39.3743	4.15362	5.57239e-26	1.54175e-23	DeEdgeR
GLYMA.17G007000	0.00228975	1.36977	1.36748	3.56482	0.0288835	0.17005	DeEdgeR
GLYMA.17G054600	128.506	262.537	134.03	1.02264	1.64593e-17	2.1373e-15	DeEdgeR
GLYMA.17G066800	3.35288	20.7427	17.3898	2.54241	1.08726e-09	5.38051e-08	DeEdgeR
GLYMA.17G077700	9.53102	19.717	10.186	1.03265	0.00280881	0.030381	DeEdgeR
GLYMA.17G085200	2.49594	5.88288	3.38694	1.17867	0.0477368	0.236498	DeEdgeR
GLYMA.17G103500	25.3421	54.355	29.0129	1.09365	6.85035e-07	2.08878e-05	DeEdgeR
GLYMA.17G105200	4.45815	10.0405	5.58231	1.1395	0.0129214	0.0968306	DeEdgeR
GLYMA.17G117100	28.0204	63.6115	35.5912	1.15917	5.84468e-09	2.56865e-07	DeEdgeR
GLYMA.17G117200	7.45519	24.5707	17.1156	1.72271	2.06359e-05	0.000449453	DeEdgeR
GLYMA.17G125200	1.55029	5.52993	3.97965	1.72939	0.0132876	0.0987603	DeEdgeR
GLYMA.17G133400	2.76447	16.9036	14.1392	2.52681	1.6773e-07	5.7156e-06	DeEdgeR
GLYMA.17G165300	257.676	742.96	485.285	1.51939	4.28762e-79	3.47976e-75	DeEdgeR
GLYMA.17G165500	22.5201	52.0173	29.4971	1.19815	6.0871e-08	2.23876e-06	DeEdgeR
GLYMA.17G1778002	6.74073	13.508	6.7673	1.00836	0.0227743	0.145174	DeEdgeR
GLYMA.17G210500	0.358479	5.50459	5.14611	3.64086	0.00027092	0.00432539	DeEdgeR
GLYMA.17G242100	143.125	333.776	190.651	1.21553	2.11644e-30	8.58833e-28	DeEdgeR
GLYMA.18G000600	3.70612	29.659	25.9529	2.92324	2.19301e-14	2.05095e-12	DeEdgeR
GLYMA.18G018900	0.282173	5.16388	4.88171	3.63531	0.000255238	0.00409922	DeEdgeR
GLYMA.18G021900	5.31788	11.0593	5.74139	1.01903	0.0195173	0.129853	DeEdgeR
GLYMA.18G027700	0.356841	4.83236	4.47552	3.48391	0.00063003	0.00884639	DeEdgeR
GLYMA.18G030700	118.541	307.187	188.646	1.3789	1.82242e-19	2.84432e-17	DeEdgeR
GLYMA.18G037500	0.35247	3.10182	2.74935	2.86147	0.0103191	0.0820253	DeEdgeR
GLYMA.18G043400	3.12649	8.67232	5.54584	1.41802	0.00661875	0.0590077	DeEdgeR
GLYMA.18G068400	3.45837	8.99298	5.53461	1.42141	0.0137434	0.10123	DeEdgeR
GLYMA.18G103600	0.0034269	2.05626	2.05283	4.15174	0.00611421	0.0556172	DeEdgeR
GLYMA.18G133900	0.00171935	1.03574	1.03402	3.23911	0.0499894	0.243472	DeEdgeR
GLYMA.18G154200	7.79236	21.0845	13.2921	1.50708	0.000176771	0.00298367	DeEdgeR
GLYMA.18G160000	0.00171932	1.03726	1.03554	3.22716	0.046896	0.233591	DeEdgeR
GLYMA.18G180500	0.00171935	1.03574	1.03402	3.23911	0.0499894	0.243472	DeEdgeR
GLYMA.18G218400	0.598559	3.8041	3.20554	2.50339	0.00974146	0.0786276	DeEdgeR
GLYMA.18G225300	9.07217	23.9075	14.8353	1.36488	5.26546e-05	0.00103722	DeEdgeR
GLYMA.18G246200	0.59418	2.76805	2.17387	1.94621	0.0452684	0.228785	DeEdgeR
GLYMA.18G251700	4.99919	11.4528	6.45361	1.18	0.00607646	0.0553376	DeEdgeR
GLYMA.18G263800	0.00285896	1.70954	1.70668	3.80523	0.0139339	0.102298	DeEdgeR
GLYMA.18G273300	26.9708	69.7007	42.7299	1.36459	4.71988e-10	2.4847e-08	DeEdgeR
GLYMA.18G274500	2.15435	6.57832	4.42397	1.54374	0.0093174	0.0760367	DeEdgeR
GLYMA.18G289800	0.0101443	6.19964	6.1895	5.68998	1.79576e-06	5.05167e-05	DeEdgeR
GLYMA.18G295900	10.3688	24.9538	14.585	1.25121	3.52687e-05	0.000723813	DeEdgeR
GLYMA.18G298000	0.932814	3.45224	2.51942	1.70475	0.0390226	0.207673	DeEdgeR
GLYMA.18G302300	2.19302	5.87581	3.68279	1.35484	0.0230714	0.146418	DeEdgeR
GLYMA.19G002400	12.8045	45.595	32.7905	1.78513	7.11266e-12	4.7971e-10	DeEdgeR
GLYMA.19G034500	2.50078	31.4455	28.9447	3.5405	3.535e-14	3.24786e-12	DeEdgeR
GLYMA.19G043800	0.35247	3.10298	2.75051	2.86393	0.00948098	0.0769951	DeEdgeR
GLYMA.19G072700	1.51104	8.28838	6.77734	2.30528	0.000243226	0.00392832	DeEdgeR
GLYMA.19G092000	3.82438	8.64152	4.81714	1.12408	0.0210243	0.136888	DeEdgeR
GLYMA.19G093400	5.32137	12.1152	6.79383	1.14978	0.00566866	0.052465	DeEdgeR
GLYMA.19G127500	2.83965	9.32428	6.48464	1.67621	0.00253633	0.0280251	DeEdgeR
GLYMA.19G130500	0.00171932	1.03726	1.03554	3.22716	0.046896	0.233591	DeEdgeR
GLYMA.19G132700	7.45916	22.7795	15.3203	1.55544	1.3955e-05	0.000318733	DeEdgeR
GLYMA.19G153100	8.74681	20.7545	12.0077	1.22214	0.000495124	0.00722291	DeEdgeR
GLYMA.19G155800	1.57602	5.17387	3.59785	1.61775	0.0239335	0.149896	DeEdgeR
GLYMA.19G160300	2.49276	6.22915	3.73639	1.24837	0.0365579	0.198682	DeEdgeR
GLYMA.19G162900	7.43614	22.5136	15.0775	1.57105	2.73363e-06	7.41582e-05	DeEdgeR
GLYMA.19G163900	3.66703	14.8567	11.1897	1.95182	7.28716e-06	0.000178855	DeEdgeR
GLYMA.19G188000	0.957536	11.3864	10.4288	3.41283	2.49675e-07	8.24267e-06	DeEdgeR
GLYMA.19G193300	10.8189	23.5597	12.7407	1.11279	0.000513238	0.00745811	DeEdgeR
GLYMA.19G197700	3.13635	9.32604	6.18969	1.57072	0.00461847	0.0446932	DeEdgeR
GLYMA.19G200500	0.00285908	1.72478	1.72192	3.91722	0.0101769	0.0811834	DeEdgeR
GLYMA.19G213500	0.00171932	1.03726	1.03554	3.22716	0.046896	0.233591	DeEdgeR
GLYMA.19G216700	6.22348	14.5373	8.3138	1.19223	0.00290391	0.0312086	DeEdgeR
GLYMA.19G225200	0.00228974	1.36741	1.36512	3.50959	0.0297475	0.173604	DeEdgeR
GLYMA.19G227200	1.50547	5.82179	4.31633	1.73748	0.0233387	0.147346	DeEdgeR
GLYMA.19G244200	0.00228984	1.38056	1.37827	3.57052	0.0249541	0.154205	DeEdgeR
GLYMA.19G251500	15.2994	34.3063	19.0069	1.15739	1.85878e-05	0.000410492	DeEdgeR
GLYMA.20G012500	3.20302	8.98499	5.78198	1.45453	0.00547155	0.0510682	DeEdgeR
GLYMA.20G014600	0.295103	2.4243	2.12919	2.60601	0.025592	0.156632	DeEdgeR
GLYMA.20G034500	0.969249	5.87165	4.9024	2.49528	0.00153535	0.0187228	DeEdgeR
GLYMA.20G036100	4.72383	11.4143	6.69043	1.24492	0.00500477	0.0476363	DeEdgeR
GLYMA.20G049800	2.80777	9.0054	6.19763	1.63715	0.0017325	0.0206421	DeEdgeR
GLYMA.20G058100	1.24373	4.14566	2.90192	1.60228	0.0320816	0.182661	DeEdgeR
GLYMA.20G098900	14.7738	31.5221	16.7483	1.08041	4.15483e-05	0.000838456	DeEdgeR
GLYMA.20G112100	12.6737	26.2795	13.6058	1.03157	0.000425005	0.00632893	DeEdgeR
GLYMA.20G115900	5.02173	11.0556	6.0339	1.09579	0.0110362	0.0860816	DeEdgeR
GLYMA.20G131700	37.6371	80.1068	42.4697	1.08102	2.95317e-09	1.35665e-07	DeEdgeR
GLYMA.20G133600	11.9158	28.4139	16.4981	1.23519	1.38474e-05	0.000316424	DeEdgeR
GLYMA.20G153400	7.42869	22.1992	14.7705	1.51564	9.42211e-05	0.00173397	DeEdgeR
GLYMA.20G164200	225.335	488.23	262.894	1.10676	6.50824e-34	3.48262e-31	DeEdgeR
GLYMA.20G172800	3.46714	8.28009	4.81294	1.20015	0.0169386	0.117446	DeEdgeR
GLYMA.20G183700	0.00285907	1.72336	1.7205	3.8438	0.0123111	0.0934804	DeEdgeR
GLYMA.20G183900	8.43909	30.0433	21.6042	1.79686	3.77578e-09	1.71167e-07	DeEdgeR
GLYMA.20G191200	0.378165	15.1702	14.792	5.12374	2.20219e-12	1.60053e-10	DeEdgeR
GLYMA.20G192700	3.10445	11.3583	8.25383	1.77121	0.000533832	0.00769765	DeEdgeR
GLYMA.20G192900	0.2933	2.76101	2.46771	2.76842	0.0142474	0.10375	DeEdgeR
GLYMA.20G203800	8.45597	19.7367	11.2807	1.18864	0.000983118	0.0128449	DeEdgeR
GLYMA.20G204400	0.00342697	2.06538	2.06196	4.15726	0.00528725	0.049617	DeEdgeR
GLYMA.20G205900	2.55968	6.90884	4.34916	1.39583	0.0216716	0.140109	DeEdgeR
GLYMA.U006500	0.00228984	1.37621	1.37392	3.61486	0.025446	0.1562	DeEdgeR

## Sheet: 96hpi Down-regulated DEGs
96hpi Down-regulated DEGs (≥ 2= fold change)
Gene	Mean_Control	Mean_Case	Mean_Change	LogFC	Pvalue	FDR	Method
GLYMA.01G007600	3.55475	0.713241	-2.84151	-2.26768	0.0255944	0.156632	DeEdgeR
GLYMA.01G008300	5.86565	1.77762	-4.08803	-1.75256	0.019025	0.12759	DeEdgeR
GLYMA.01G018200	7.69603	2.83639	-4.85963	-1.42044	0.00931389	0.0760241	DeEdgeR
GLYMA.01G027400	1.33672	0.00718349	-1.32954	-3.50338	0.03648	0.198435	DeEdgeR
GLYMA.01G028000	7.72733	2.48125	-5.24608	-1.63196	0.00478375	0.0459639	DeEdgeR
GLYMA.01G040100	8.29104	3.88543	-4.40561	-1.08554	0.0401065	0.211362	DeEdgeR
GLYMA.01G042200	8.54989	3.19055	-5.35934	-1.36179	0.0126945	0.0955866	DeEdgeR
GLYMA.01G068200	9.88037	2.85952	-7.02085	-1.75741	0.000775442	0.0105416	DeEdgeR
GLYMA.01G089800	2.87617	0.0160584	-2.86011	-4.54679	0.00164711	0.0197956	DeEdgeR
GLYMA.01G093600	8.61118	3.88032	-4.73087	-1.13835	0.0244396	0.152087	DeEdgeR
GLYMA.01G098500	1.32161	0.00718266	-1.31443	-3.50654	0.0345609	0.191417	DeEdgeR
GLYMA.01G101100	296.567	146.841	-149.727	-1.02112	7.22494e-24	1.75034e-21	DeEdgeR
GLYMA.01G1168002	2.6905	0.362822	-2.32768	-2.59222	0.031638	0.180908	DeEdgeR
GLYMA.01G128000	12.7598	5.61151	-7.1483	-1.18915	0.00764888	0.0657364	DeEdgeR
GLYMA.01G128100	1640.6	788.113	-852.484	-1.06596	5.75387e-37	3.83814e-34	DeEdgeR
GLYMA.01G152800	18.2621	7.75196	-10.5102	-1.2455	0.000579018	0.00824906	DeEdgeR
GLYMA.01G162600	2.60745	0.356865	-2.25058	-2.55235	0.028371	0.167824	DeEdgeR
GLYMA.01G197900	874.173	391.794	-482.379	-1.17384	1.57342e-30	6.60497e-28	DeEdgeR
GLYMA.01G198100	15.3338	5.67816	-9.65561	-1.4332	0.000396419	0.00598006	DeEdgeR
GLYMA.01G199200	8.12151	3.86448	-4.25703	-1.0733	0.0329898	0.186133	DeEdgeR
GLYMA.01G199500	4.7138	1.08155	-3.63225	-1.96189	0.0177411	0.121471	DeEdgeR
GLYMA.01G200300	7.08878	2.14934	-4.93944	-1.73366	0.0125833	0.0949402	DeEdgeR
GLYMA.01G203500	341.317	170.869	-170.448	-1.00513	1.74126e-19	2.72638e-17	DeEdgeR
GLYMA.01G204400	1195.68	517.788	-677.893	-1.21949	4.07337e-24	9.96748e-22	DeEdgeR
GLYMA.01G205300	8.67238	3.52625	-5.14613	-1.28565	0.012164	0.0926305	DeEdgeR
GLYMA.01G211600	8.22383	3.18425	-5.03959	-1.29633	0.0377321	0.203131	DeEdgeR
GLYMA.01G216000	163.093	57.2782	-105.815	-1.53083	6.9668e-27	2.09413e-24	DeEdgeR
GLYMA.01G222900	4.74799	1.77373	-2.97426	-1.35722	0.0464898	0.232616	DeEdgeR
GLYMA.01G231000	193.493	88.5475	-104.945	-1.12756	4.887e-14	4.40689e-12	DeEdgeR
GLYMA.01G232000	12.1207	4.95619	-7.16449	-1.27374	0.0063336	0.0571033	DeEdgeR
GLYMA.01G235400	2.23561	0.0125207	-2.22308	-4.21573	0.00527521	0.0495422	DeEdgeR
GLYMA.01G244800	1.59298	0.00896508	-1.58402	-3.73506	0.017925	0.122282	DeEdgeR
GLYMA.02G000800	100.98	29.7099	-71.27	-1.78065	9.90925e-22	1.94569e-19	DeEdgeR
GLYMA.02G007400	191.294	88.9117	-102.382	-1.11046	1.66967e-16	1.96388e-14	DeEdgeR
GLYMA.02G008400	62.5413	18.7092	-43.8322	-1.77053	2.24163e-10	1.24182e-08	DeEdgeR
GLYMA.02G009900	12.5303	3.57269	-8.95763	-1.80267	0.000107164	0.00194424	DeEdgeR
GLYMA.02G013100	3.19635	0.017821	-3.17853	-4.70018	0.0011154	0.0143008	DeEdgeR
GLYMA.02G015800	7.64579	1.78554	-5.86026	-2.01627	0.00245524	0.02734	DeEdgeR
GLYMA.02G021200	8.32002	1.79953	-6.52049	-2.16849	0.000604206	0.0085567	DeEdgeR
GLYMA.02G031000	20.5867	9.83992	-10.7468	-1.06925	0.00249523	0.0276777	DeEdgeR
GLYMA.02G037200	1.91571	0.0107453	-1.90497	-4.00918	0.0091699	0.0751225	DeEdgeR
GLYMA.02G041100	8.59291	3.86993	-4.72298	-1.13486	0.0307789	0.177644	DeEdgeR
GLYMA.02G041300	2.22552	0.0125197	-2.213	-4.18709	0.00560104	0.0520303	DeEdgeR
GLYMA.02G054700	11.1638	4.93947	-6.22429	-1.17096	0.00986683	0.0793661	DeEdgeR
GLYMA.02G055600	24.0219	10.941	-13.0808	-1.13164	0.000289175	0.00456004	DeEdgeR
GLYMA.02G060400	1.61889	0.00896686	-1.60992	-3.80573	0.0152327	0.108911	DeEdgeR
GLYMA.02G061600	36.8993	17.5543	-19.345	-1.07321	1.35176e-05	0.000310052	DeEdgeR
GLYMA.02G063200	3.55229	0.712812	-2.83948	-2.17028	0.0195653	0.13003	DeEdgeR
GLYMA.02G082700	42.3721	2.71304	-39.659	-4.05092	2.19857e-25	5.69464e-23	DeEdgeR
GLYMA.02G106000	109.828	53.6382	-56.1896	-1.04122	8.72107e-12	5.77001e-10	DeEdgeR
GLYMA.02G110600	4.50062	1.07965	-3.42097	-1.99968	0.0138367	0.101825	DeEdgeR
GLYMA.02G113600	1.3253	0.00718319	-1.31811	-3.47656	0.0379754	0.203927	DeEdgeR
GLYMA.02G124800	1.29916	0.00718236	-1.29197	-3.5079	0.032168	0.182944	DeEdgeR
GLYMA.02G128800	962.436	470.13	-492.305	-1.0423	1.2397e-37	8.87755e-35	DeEdgeR
GLYMA.02G132500	173.963	31.9818	-141.982	-2.50966	1.9833e-30	8.11571e-28	DeEdgeR
GLYMA.02G149300	1.27769	0.00718123	-1.27051	-3.46232	0.0342649	0.190276	DeEdgeR
GLYMA.02G153000	7.17521	2.14217	-5.03304	-1.57317	0.0281995	0.167231	DeEdgeR
GLYMA.02G158400	331.959	140.744	-191.215	-1.25762	5.14796e-25	1.29886e-22	DeEdgeR
GLYMA.02G160600	19.0283	8.78688	-10.2414	-1.10485	0.00456699	0.0442918	DeEdgeR
GLYMA.02G181400	2.56491	0.0142928	-2.55062	-4.41361	0.0025509	0.0281541	DeEdgeR
GLYMA.02G195200	5.79236	2.4653	-3.32706	-1.22737	0.0455515	0.229715	DeEdgeR
GLYMA.02G196300	8.67592	3.86998	-4.80594	-1.16631	0.0178914	0.122127	DeEdgeR
GLYMA.02G198800	1.27769	0.00718123	-1.27051	-3.46232	0.0342649	0.190276	DeEdgeR
GLYMA.02G208200	710.686	345.363	-365.323	-1.0493	9.59233e-35	5.69632e-32	DeEdgeR
GLYMA.02G209000	6.13436	2.48094	-3.65342	-1.28209	0.0353353	0.19411	DeEdgeR
GLYMA.02G210100	2.61907	0.0142983	-2.60477	-4.45015	0.00272956	0.0296882	DeEdgeR
GLYMA.02G220100	2.28998	0.0125256	-2.27746	-4.27644	0.00463681	0.0447837	DeEdgeR
GLYMA.02G222800	314.197	151.034	-163.164	-1.07224	1.03887e-22	2.21876e-20	DeEdgeR
GLYMA.02G232400	9.31036	2.83952	-6.47084	-1.69707	0.00119117	0.0151407	DeEdgeR
GLYMA.02G234900	7.69742	2.49006	-5.20736	-1.59867	0.00506997	0.048097	DeEdgeR
GLYMA.02G248000	4.49656	1.40535	-3.09122	-1.61525	0.0432666	0.222056	DeEdgeR
GLYMA.02G248100	12.1564	5.2727	-6.88366	-1.22136	0.00727984	0.063336	DeEdgeR
GLYMA.02G259800	2.91354	0.364957	-2.54858	-2.70154	0.017866	0.122045	DeEdgeR
GLYMA.02G266400	2.5353	0.356856	-2.17844	-2.43444	0.0398453	0.210499	DeEdgeR
GLYMA.02G268400	12.491	3.92925	-8.56178	-1.65801	0.000318421	0.00496336	DeEdgeR
GLYMA.02G271200	6.06791	2.4809	-3.58701	-1.2504	0.0455874	0.229841	DeEdgeR
GLYMA.02G280100	291.67	140.089	-151.582	-1.06818	5.37417e-20	8.72317e-18	DeEdgeR
GLYMA.02G280900	32.1703	13.7645	-18.4058	-1.22968	3.82107e-05	0.000778511	DeEdgeR
GLYMA.02G282300	2.53529	0.362804	-2.17249	-2.41622	0.0434442	0.222553	DeEdgeR
GLYMA.02G286700	2.27599	0.0125225	-2.26347	-4.21141	0.00519867	0.048984	DeEdgeR
GLYMA.02G292100	354.714	158.302	-196.412	-1.18462	6.71735e-20	1.07954e-17	DeEdgeR
GLYMA.02G294300	2.62566	0.0142989	-2.61137	-4.46363	0.00262487	0.0287897	DeEdgeR
GLYMA.02G297600	24.4644	10.5807	-13.8837	-1.22359	7.87179e-05	0.00147892	DeEdgeR
GLYMA.02G311100	3.81618	1.07899	-2.73719	-1.7423	0.0450843	0.228115	DeEdgeR
GLYMA.03G006100	3.89007	1.05564	-2.83443	-1.77192	0.049946	0.243472	DeEdgeR
GLYMA.03G015800	143.758	69.3584	-74.4	-1.05815	3.12845e-13	2.55176e-11	DeEdgeR
GLYMA.03G016300	32.9593	16.1334	-16.8259	-1.03761	0.000221513	0.00363185	DeEdgeR
GLYMA.03G016400	222.101	110.628	-111.473	-1.02672	2.77904e-12	1.99595e-10	DeEdgeR
GLYMA.03G024500	6.48501	1.77601	-4.709	-1.76957	0.0156357	0.111151	DeEdgeR
GLYMA.03G024800	1.61311	0.00896649	-1.60414	-3.78622	0.0157509	0.111677	DeEdgeR
GLYMA.03G025000	26.224	9.22098	-17.0031	-1.53084	7.34248e-06	0.000179962	DeEdgeR
GLYMA.03G030800	1.29916	0.00718236	-1.29197	-3.5079	0.032168	0.182944	DeEdgeR
GLYMA.03G042700	1388.44	577.089	-811.353	-1.27465	1.41613e-45	1.91551e-42	DeEdgeR
GLYMA.03G042800	16.8253	7.72474	-9.10058	-1.11128	0.00377294	0.0380932	DeEdgeR
GLYMA.03G053100	15.5674	7.06842	-8.49901	-1.10828	0.011854	0.0908673	DeEdgeR
GLYMA.03G057000	6.75235	3.17369	-3.57866	-1.07604	0.0467151	0.233312	DeEdgeR
GLYMA.03G072300	1.25705	0.0071804	-1.24987	-3.40463	0.0400033	0.211024	DeEdgeR
GLYMA.03G075400	1.6413	0.00896752	-1.63233	-3.78303	0.0171455	0.11851	DeEdgeR
GLYMA.03G085000	21.663	8.46398	-13.199	-1.35606	6.54432e-05	0.00125611	DeEdgeR
GLYMA.03G111700	92.0027	43.1876	-48.815	-1.11019	4.391e-10	2.32919e-08	DeEdgeR
GLYMA.03G112700	54.8029	20.4214	-34.3815	-1.43163	1.11577e-09	5.51041e-08	DeEdgeR
GLYMA.03G112800	14.9678	7.38683	-7.58101	-1.01471	0.00830844	0.070062	DeEdgeR
GLYMA.03G121400	22.1402	10.226	-11.9142	-1.12341	0.00037625	0.00572011	DeEdgeR
GLYMA.03G124100	1.94833	0.0107478	-1.93759	-4.04433	0.00854381	0.0714552	DeEdgeR
GLYMA.03G133300	5.12536	1.7643	-3.36106	-1.50214	0.0354309	0.194313	DeEdgeR
GLYMA.03G155600	1.36245	0.00718432	-1.35526	-3.44589	0.046028	0.231208	DeEdgeR
GLYMA.03G173200	5.49038	1.43518	-4.0552	-2.12073	0.0252578	0.155588	DeEdgeR
GLYMA.03G178700	7.15339	2.14835	-5.00504	-1.67707	0.0207445	0.135591	DeEdgeR
GLYMA.03G187900	21.541	10.5141	-11.0269	-1.00077	0.0106433	0.0839314	DeEdgeR
GLYMA.03G191800	1.97056	0.0107494	-1.95982	-4.06152	0.0090289	0.0744109	DeEdgeR
GLYMA.03G194800	3.85077	1.07899	-2.77178	-1.77197	0.0348587	0.192541	DeEdgeR
GLYMA.03G201200	337.81	164.507	-173.302	-1.04548	4.24146e-21	7.67799e-19	DeEdgeR
GLYMA.03G201300	196.457	64.6168	-131.841	-1.60699	2.2628e-18	3.1482e-16	DeEdgeR
GLYMA.03G201500	384.887	147.811	-237.075	-1.45089	1.32564e-13	1.13648e-11	DeEdgeR
GLYMA.03G202600	1922.83	776.503	-1146.33	-1.32516	1.24767e-39	1.0475e-36	DeEdgeR
GLYMA.03G204800	14.4174	7.04903	-7.36838	-1.02728	0.0096997	0.0783945	DeEdgeR
GLYMA.03G204900	191.417	70.0512	-121.366	-1.47042	4.64453e-21	8.31491e-19	DeEdgeR
GLYMA.03G2189001	98.8104	48.8423	-49.9681	-1.02743	3.35734e-08	1.29647e-06	DeEdgeR
GLYMA.03G2189002	73.2258	27.5012	-45.7247	-1.42228	7.84924e-13	6.03821e-11	DeEdgeR
GLYMA.03G233900	18.6104	8.81184	-9.79855	-1.07675	0.00161355	0.0194822	DeEdgeR
GLYMA.03G236300	7912.45	3892.57	-4019.88	-1.03459	1.67342e-38	1.21623e-35	DeEdgeR
GLYMA.03G241600	291.081	116.801	-174.28	-1.33202	1.23002e-24	3.0404e-22	DeEdgeR
GLYMA.03G242800	1.93167	0.0107465	-1.92093	-4.03543	0.00831656	0.0700861	DeEdgeR
GLYMA.03G246800	2.596	0.0142957	-2.58171	-4.44578	0.00253278	0.0280031	DeEdgeR
GLYMA.03G257000	14.7624	4.9826	-9.77984	-1.56843	0.000235042	0.00381385	DeEdgeR
GLYMA.03G258100	120.343	57.4718	-62.8714	-1.08466	4.53433e-10	2.39999e-08	DeEdgeR
GLYMA.04G011500	8.91096	3.54657	-5.36439	-1.31044	0.010441	0.0827112	DeEdgeR
GLYMA.04G011700	12.4058	5.61232	-6.79352	-1.11915	0.0204401	0.134196	DeEdgeR
GLYMA.04G020700	1510.03	557.381	-952.65	-1.4621	7.33429e-43	8.11689e-40	DeEdgeR
GLYMA.04G025200	1.3253	0.00718319	-1.31811	-3.47656	0.0379754	0.203927	DeEdgeR
GLYMA.04G036600	49.123	21.1427	-27.9803	-1.19449	4.01614e-06	0.000104861	DeEdgeR
GLYMA.04G041700	3.24607	0.718023	-2.52805	-2.00326	0.0403299	0.212241	DeEdgeR
GLYMA.04G046900	7.38378	3.16589	-4.2179	-1.25711	0.0316938	0.181134	DeEdgeR
GLYMA.04G050800	46.0367	22.103	-23.9337	-1.06129	2.57809e-05	0.000549892	DeEdgeR
GLYMA.04G055400	3.23069	0.0178255	-3.21287	-4.73443	0.000761976	0.0103876	DeEdgeR
GLYMA.04G057700	36.7966	6.86435	-29.9323	-2.44303	1.45333e-13	1.23724e-11	DeEdgeR
GLYMA.04G069400	6.43254	1.09977	-5.33277	-2.4843	0.00089432	0.0118889	DeEdgeR
GLYMA.04G069500	758.128	266.932	-491.196	-1.52929	3.34222e-54	7.74996e-51	DeEdgeR
GLYMA.04G0720001	6.49186	1.09451	-5.39734	-2.51558	0.000691449	0.00955723	DeEdgeR
GLYMA.04G074800	8.90715	2.84713	-6.06002	-1.61601	0.00217729	0.0248007	DeEdgeR
GLYMA.04G085100	7.74777	1.80621	-5.94157	-2.0799	0.00228544	0.0258632	DeEdgeR
GLYMA.04G092100	597.5	299.778	-297.722	-1.02563	4.64071e-16	5.15935e-14	DeEdgeR
GLYMA.04G100300	1022.36	496.608	-525.753	-1.05098	1.33165e-37	9.26353e-35	DeEdgeR
GLYMA.04G101600	1.27769	0.00718123	-1.27051	-3.46232	0.0342649	0.190276	DeEdgeR
GLYMA.04G107600	3.60542	0.369178	-3.23624	-3.03312	0.00523367	0.0492375	DeEdgeR
GLYMA.04G109100	15.8019	7.74031	-8.06161	-1.04185	0.00428997	0.0421126	DeEdgeR
GLYMA.04G126700	9.65738	4.58801	-5.06937	-1.06194	0.0276205	0.165008	DeEdgeR
GLYMA.04G133500	3.58065	0.376629	-3.20402	-2.94338	0.00751746	0.0649278	DeEdgeR
GLYMA.04G136200	194.67	80.3816	-114.288	-1.30766	7.13143e-16	7.75145e-14	DeEdgeR
GLYMA.04G136600	17.5606	9.13635	-8.42422	-1.01114	0.0144666	0.104907	DeEdgeR
GLYMA.04G152900	22.8352	10.2062	-12.629	-1.17037	0.000187006	0.00312715	DeEdgeR
GLYMA.04G174000	6.44682	2.4838	-3.96302	-1.35289	0.0232494	0.147164	DeEdgeR
GLYMA.04G190700	35.3636	12.0634	-23.3002	-1.55628	2.28438e-08	9.1484e-07	DeEdgeR
GLYMA.04G201900	8.37717	3.5409	-4.83628	-1.23826	0.0169684	0.117586	DeEdgeR
GLYMA.04G207000	2.5437	0.0142906	-2.52941	-4.3781	0.0030065	0.0320775	DeEdgeR
GLYMA.04G208000	23.981	11.2861	-12.6949	-1.09682	0.000643086	0.00900635	DeEdgeR
GLYMA.04G211700	10.6027	4.5802	-6.02249	-1.20491	0.00854762	0.0714552	DeEdgeR
GLYMA.04G232400	5.76603	2.47801	-3.28802	-1.18696	0.0464864	0.232616	DeEdgeR
GLYMA.04G251400	80.5665	35.4819	-45.0846	-1.19566	1.17329e-11	7.66891e-10	DeEdgeR
GLYMA.05G001500	25.8933	11.9586	-13.9348	-1.13007	0.00027485	0.00437094	DeEdgeR
GLYMA.05G003700	14.0167	5.62162	-8.39512	-1.31381	0.00315099	0.0332331	DeEdgeR
GLYMA.05G015900	9.19663	4.23282	-4.96381	-1.09598	0.0235741	0.14837	DeEdgeR
GLYMA.05G042300	44.3966	14.1799	-30.2167	-1.67216	9.70605e-11	5.69441e-09	DeEdgeR
GLYMA.05G0454002	6.11349	1.78923	-4.32427	-1.7366	0.00685216	0.0605584	DeEdgeR
GLYMA.05G047100	44.6112	10.0039	-34.6073	-2.17225	7.91943e-14	6.98617e-12	DeEdgeR
GLYMA.05G047200	1.60363	0.00896583	-1.59467	-3.77375	0.0167523	0.116413	DeEdgeR
GLYMA.05G049800	24.5387	8.87322	-15.6654	-1.48143	5.0243e-06	0.000128228	DeEdgeR
GLYMA.05G049900	212.474	85.414	-127.06	-1.33776	5.38783e-23	1.1951e-20	DeEdgeR
GLYMA.05G103700	12.8395	2.87727	-9.96224	-2.13479	1.72003e-05	0.000383502	DeEdgeR
GLYMA.05G117200	5.72961	2.46956	-3.26005	-1.18113	0.0497249	0.242864	DeEdgeR
GLYMA.05G126400	48.1526	20.8073	-27.3453	-1.21632	9.37452e-08	3.34672e-06	DeEdgeR
GLYMA.05G128300	1.91062	0.0107448	-1.89988	-3.99291	0.00946315	0.0769141	DeEdgeR
GLYMA.05G136100	269.895	120.235	-149.661	-1.16801	5.43115e-17	6.69544e-15	DeEdgeR
GLYMA.05G150100	316.979	138.451	-178.528	-1.20287	7.78669e-27	2.32621e-24	DeEdgeR
GLYMA.05G154900	140.468	68.2784	-72.1893	-1.0637	6.14717e-09	2.68223e-07	DeEdgeR
GLYMA.05G164700	49.7956	21.7789	-28.0166	-1.20601	5.00589e-07	1.56861e-05	DeEdgeR
GLYMA.05G165700	5.2357	0.732057	-4.50365	-2.60046	0.00478801	0.0459957	DeEdgeR
GLYMA.05G172700	12.5301	5.62776	-6.90232	-1.15149	0.00882672	0.0731853	DeEdgeR
GLYMA.05G187100	21.6208	7.78517	-13.8357	-1.47188	4.85954e-05	0.000966253	DeEdgeR
GLYMA.05G192000	10.8747	4.93269	-5.94198	-1.12917	0.0113295	0.0878903	DeEdgeR
GLYMA.05G192500	13.6086	5.99422	-7.61436	-1.15112	0.0130875	0.0977966	DeEdgeR
GLYMA.05G200000	1.30472	0.00718206	-1.29754	-3.45719	0.0371013	0.200739	DeEdgeR
GLYMA.05G200200	7.43057	3.17351	-4.25705	-1.22362	0.0207389	0.135573	DeEdgeR
GLYMA.05G204800	247.707	97.9016	-149.805	-1.28437	0.000223368	0.00365372	DeEdgeR
GLYMA.05G210800	1.27769	0.00718123	-1.27051	-3.46232	0.0342649	0.190276	DeEdgeR
GLYMA.05G220100	24.1434	12.2331	-11.9103	-1.00472	0.000927977	0.0122361	DeEdgeR
GLYMA.05G232500	163.942	73.2468	-90.6953	-1.17735	1.69521e-16	1.98912e-14	DeEdgeR
GLYMA.06G000900	3.20532	0.710948	-2.49438	-2.12597	0.04099	0.214676	DeEdgeR
GLYMA.06G004300	2.21523	0.0125193	-2.20271	-4.17878	0.00622559	0.05638	DeEdgeR
GLYMA.06G005400	11.3365	3.56136	-7.77513	-1.68971	0.000601108	0.00852139	DeEdgeR
GLYMA.06G009200	1.28559	0.00718093	-1.27841	-3.38682	0.0425735	0.219819	DeEdgeR
GLYMA.06G014100	1.99739	0.0107499	-1.98664	-4.07367	0.00894607	0.0739482	DeEdgeR
GLYMA.06G017000	4.80696	1.78064	-3.02632	-1.38536	0.0460121	0.231185	DeEdgeR
GLYMA.06G020800	1221.45	433.936	-787.515	-1.5155	9.1837e-33	4.472e-30	DeEdgeR
GLYMA.06G025500	14.973	6.67073	-8.3023	-1.19231	0.0151604	0.108596	DeEdgeR
GLYMA.06G036600	10.0063	3.89991	-6.10636	-1.36177	0.00463702	0.0447837	DeEdgeR
GLYMA.06G036800	541.512	234.865	-306.647	-1.215	2.71112e-41	2.53881e-38	DeEdgeR
GLYMA.06G039000	239.873	117.127	-122.746	-1.03874	1.88921e-16	2.20084e-14	DeEdgeR
GLYMA.06G046500	42.7318	7.91932	-34.8124	-2.48694	3.7497e-08	1.4366e-06	DeEdgeR
GLYMA.06G047200	1.27769	0.00718123	-1.27051	-3.46232	0.0342649	0.190276	DeEdgeR
GLYMA.06G051900	14.4725	2.53969	-11.9328	-2.49686	6.19819e-07	1.91268e-05	DeEdgeR
GLYMA.06G057500	13.2019	5.29293	-7.90901	-1.33448	0.00164112	0.0197466	DeEdgeR
GLYMA.06G058400	52.5438	13.1856	-39.3582	-1.9974	7.78819e-10	3.95048e-08	DeEdgeR
GLYMA.06G059300	22.4336	10.2216	-12.2119	-1.13441	0.000345744	0.00532111	DeEdgeR
GLYMA.06G069400	31.4781	15.4694	-16.0088	-1.02314	0.000111619	0.00201457	DeEdgeR
GLYMA.06G072100	2.93725	0.0160659	-2.92119	-4.6173	0.00139061	0.017248	DeEdgeR
GLYMA.06G074100	7.35538	2.82394	-4.53144	-1.3163	0.031441	0.180035	DeEdgeR
GLYMA.06G080400	14.4425	6.30142	-8.14106	-1.23367	0.00396771	0.0396161	DeEdgeR
GLYMA.06G102000	1134.9	560.745	-574.156	-1.02896	5.8295e-39	4.68559e-36	DeEdgeR
GLYMA.06G104300	5.40267	1.7871	-3.61557	-1.56562	0.0315212	0.180431	DeEdgeR
GLYMA.06G109200	304.16	141.734	-162.426	-1.1195	4.33068e-19	6.54914e-17	DeEdgeR
GLYMA.06G111300	49.3776	23.9129	-25.4647	-1.04889	2.44265e-06	6.68981e-05	DeEdgeR
GLYMA.06G114200	602.104	276.438	-325.666	-1.13288	9.73133e-39	7.40418e-36	DeEdgeR
GLYMA.06G118500	5.75309	0.736467	-5.01662	-2.82245	0.000666243	0.00926406	DeEdgeR
GLYMA.06G123300	29.4859	5.08802	-24.3978	-2.56077	2.64635e-12	1.90627e-10	DeEdgeR
GLYMA.06G125600	334.51	126.457	-208.053	-1.41426	1.61239e-38	1.20187e-35	DeEdgeR
GLYMA.06G136200	1035.4	475.425	-559.97	-1.13719	2.16901e-33	1.08887e-30	DeEdgeR
GLYMA.06G141800	7.09505	1.78974	-5.30531	-1.95623	0.00230022	0.0259641	DeEdgeR
GLYMA.06G143600	2.89156	0.708282	-2.18328	-1.89244	0.0467865	0.233573	DeEdgeR
GLYMA.06G163700	16.2738	6.36181	-9.91194	-1.34654	0.000414631	0.00620101	DeEdgeR
GLYMA.06G177600	5.78632	1.09053	-4.69579	-2.43888	0.00501213	0.0476727	DeEdgeR
GLYMA.06G199500	1.26401	0.00718071	-1.25683	-3.40233	0.0420258	0.217985	DeEdgeR
GLYMA.06G200600	6.07976	1.07558	-5.00418	-2.39436	0.00234259	0.0263021	DeEdgeR
GLYMA.06G212000	8.25216	3.87874	-4.37342	-1.06384	0.0326878	0.18484	DeEdgeR
GLYMA.06G220600	18.5694	7.73925	-10.8302	-1.2744	0.00128255	0.0161129	DeEdgeR
GLYMA.06G235100	2.54348	0.369688	-2.17379	-2.47942	0.033159	0.186711	DeEdgeR
GLYMA.06G242100	8.34354	3.52901	-4.81453	-1.23169	0.0144373	0.104757	DeEdgeR
GLYMA.06G243000	9.94558	2.17056	-7.77502	-2.16199	0.000104732	0.00190224	DeEdgeR
GLYMA.06G246000	9.26987	3.54598	-5.72389	-1.37137	0.00645988	0.0579734	DeEdgeR
GLYMA.06G258900	9.30713	4.2329	-5.07422	-1.12951	0.0161262	0.113396	DeEdgeR
GLYMA.06G264400	61.1978	27.381	-33.8168	-1.17148	3.71205e-09	1.68592e-07	DeEdgeR
GLYMA.06G265100	972.715	474.145	-498.57	-1.04406	1.18633e-42	1.25583e-39	DeEdgeR
GLYMA.06G267300	155.465	59.4747	-95.9906	-1.40365	3.49045e-21	6.46264e-19	DeEdgeR
GLYMA.06G268100	50.026	24.2111	-25.8149	-1.06685	2.06739e-06	5.74609e-05	DeEdgeR
GLYMA.06G268500	5.79145	1.78191	-4.00955	-1.64304	0.0164291	0.114943	DeEdgeR
GLYMA.06G278000	1.27769	0.00718123	-1.27051	-3.46232	0.0342649	0.190276	DeEdgeR
GLYMA.06G291900	19.2033	5.0065	-14.1968	-1.94434	2.49524e-06	6.81474e-05	DeEdgeR
GLYMA.06G294000	9.64959	4.21487	-5.43472	-1.15609	0.0324432	0.183961	DeEdgeR
GLYMA.06G295900	7.17574	1.44486	-5.73088	-2.2759	0.000664881	0.00924776	DeEdgeR
GLYMA.06G297600	3.52422	0.36273	-3.16149	-2.93368	0.00659067	0.0588867	DeEdgeR
GLYMA.06G298700	51.433	12.1195	-39.3135	-2.10651	3.94199e-16	4.44341e-14	DeEdgeR
GLYMA.06G299000	10.6346	3.21921	-7.41541	-1.7478	0.00203487	0.023475	DeEdgeR
GLYMA.06G300000	5.77152	0.383283	-5.38824	-3.62017	0.000181961	0.00305643	DeEdgeR
GLYMA.06G300100	324.489	87.2511	-237.238	-1.91692	1.22059e-51	2.5842e-48	DeEdgeR
GLYMA.06G300200	1461.79	460.527	-1001.26	-1.67952	2.95743e-69	1.44012e-65	DeEdgeR
GLYMA.06G304100	7.36646	1.79973	-5.56673	-1.99619	0.00152211	0.0185949	DeEdgeR
GLYMA.06G323700	14.2831	5.6575	-8.6256	-1.31868	0.00576157	0.0531407	DeEdgeR
GLYMA.06G324200	1.6413	0.00896752	-1.63233	-3.78305	0.017141	0.118501	DeEdgeR
GLYMA.07G000100	2.27501	0.0125241	-2.26249	-4.26742	0.00457541	0.0443382	DeEdgeR
GLYMA.07G009500	1.25392	0.0071801	-1.24674	-3.35721	0.0444402	0.225677	DeEdgeR
GLYMA.07G012900	1.28316	0.00718153	-1.27598	-3.48482	0.0332276	0.18686	DeEdgeR
GLYMA.07G031200	1.29916	0.00718236	-1.29197	-3.5079	0.032168	0.182944	DeEdgeR
GLYMA.07G038800	878.895	406.616	-472.279	-1.10249	3.16664e-24	7.78786e-22	DeEdgeR
GLYMA.07G044900	45.4186	12.0611	-33.3575	-1.93159	2.87435e-12	2.06136e-10	DeEdgeR
GLYMA.07G053000	6.06458	2.12005	-3.94453	-1.48379	0.0172516	0.11904	DeEdgeR
GLYMA.07G055700	3.26688	0.710572	-2.5563	-2.05603	0.0308575	0.177914	DeEdgeR
GLYMA.07G073600	7.74492	2.84944	-4.89547	-1.42762	0.0279994	0.166617	DeEdgeR
GLYMA.07G077900	21.933	10.9254	-11.0076	-1.00209	0.00160357	0.0193905	DeEdgeR
GLYMA.07G082500	1.32161	0.00718266	-1.31443	-3.50654	0.0345609	0.191417	DeEdgeR
GLYMA.07G0863002	1.28559	0.00718093	-1.27841	-3.38682	0.0425735	0.219819	DeEdgeR
GLYMA.07G087200	754.557	357.773	-396.784	-1.08828	7.60808e-41	6.9901e-38	DeEdgeR
GLYMA.07G091600	98.9839	46.6247	-52.3592	-1.08817	1.22012e-08	5.08244e-07	DeEdgeR
GLYMA.07G098500	15.003	6.00501	-8.99796	-1.32672	0.00213359	0.0244	DeEdgeR
GLYMA.07G104400	1.93167	0.0107465	-1.92093	-4.03543	0.0083119	0.070062	DeEdgeR
GLYMA.07G113800	6.44864	1.4221	-5.02654	-2.16544	0.00282435	0.0305016	DeEdgeR
GLYMA.07G114000	7.39764	1.10704	-6.2906	-2.6768	0.000288321	0.00454803	DeEdgeR
GLYMA.07G117600	3.52894	0.0195811	-3.50936	-4.84764	0.000441834	0.0065495	DeEdgeR
GLYMA.07G126600	14.7476	6.68465	-8.063	-1.14146	0.00311412	0.0329227	DeEdgeR
GLYMA.07G127700	1.60363	0.00896583	-1.59467	-3.77376	0.0167507	0.116413	DeEdgeR
GLYMA.07G136300	66.0899	25.0803	-41.0095	-1.408	9.09313e-12	5.99175e-10	DeEdgeR
GLYMA.07G151300	2552.16	1188.02	-1364.14	-1.11299	1.35878e-41	1.35033e-38	DeEdgeR
GLYMA.07G163200	2209.68	1099.88	-1109.8	-1.01967	1.92898e-35	1.17414e-32	DeEdgeR
GLYMA.07G163300	18.6954	6.03878	-12.6567	-1.63415	1.69419e-05	0.000377914	DeEdgeR
GLYMA.07G168600	20.109	9.17028	-10.9387	-1.12658	0.000842345	0.0112904	DeEdgeR
GLYMA.07G168800	1.92832	0.0107461	-1.91758	-4.01131	0.0091038	0.0747571	DeEdgeR
GLYMA.07G182800	9.68539	3.2023	-6.48309	-1.56938	0.00299626	0.0319962	DeEdgeR
GLYMA.07G193400	4.36503	0.3666	-3.99843	-3.07266	0.00837495	0.0704106	DeEdgeR
GLYMA.07G200000	10.8425	5.29628	-5.54627	-1.06218	0.0272271	0.163763	DeEdgeR
GLYMA.07G201700	20.4031	10.516	-9.8871	-1.17405	0.0186758	0.125784	DeEdgeR
GLYMA.07G212400	362.199	108.028	-254.171	-1.76493	5.79963e-49	9.41377e-46	DeEdgeR
GLYMA.07G2232001	147.714	68.3202	-79.3942	-1.11867	1.26619e-13	1.09321e-11	DeEdgeR
GLYMA.07G234000	6.74052	2.47131	-4.26921	-1.42393	0.0165007	0.115263	DeEdgeR
GLYMA.07G237100	8.33236	3.87421	-4.45814	-1.09901	0.0246865	0.153135	DeEdgeR
GLYMA.07G238600	13.1336	5.98883	-7.14477	-1.14701	0.00612651	0.0556483	DeEdgeR
GLYMA.07G239400	1.25392	0.0071801	-1.24674	-3.35721	0.0444402	0.225677	DeEdgeR
GLYMA.07G254100	1.61889	0.00896686	-1.60992	-3.80573	0.0152259	0.108905	DeEdgeR
GLYMA.08G002400	6.68005	2.1455	-4.53454	-1.60873	0.0111148	0.0865284	DeEdgeR
GLYMA.08G022400	18.8666	6.70983	-12.1568	-1.49742	0.000206845	0.0034213	DeEdgeR
GLYMA.08G023700	1.27769	0.00718123	-1.27051	-3.46232	0.0342649	0.190276	DeEdgeR
GLYMA.08G025100	8.60236	2.83023	-5.77213	-1.56645	0.00735205	0.0638502	DeEdgeR
GLYMA.08G030400	6.0407	2.13122	-3.90948	-1.4611	0.0200591	0.132283	DeEdgeR
GLYMA.08G032400	3.20533	0.700793	-2.50453	-2.10638	0.0442463	0.225138	DeEdgeR
GLYMA.08G043200	6.71586	2.81094	-3.90493	-1.2428	0.0353272	0.194094	DeEdgeR
GLYMA.08G069900	8.08708	1.45198	-6.6351	-2.43502	0.000167206	0.00284731	DeEdgeR
GLYMA.08G071800	1.93167	0.0107465	-1.92093	-4.03543	0.00830922	0.070062	DeEdgeR
GLYMA.08G085300	4.52287	1.42031	-3.10256	-1.61275	0.0302033	0.175507	DeEdgeR
GLYMA.08G090200	3.50758	0.713232	-2.79435	-2.20008	0.0389296	0.207326	DeEdgeR
GLYMA.08G096000	4.84535	1.41098	-3.43437	-1.71336	0.0304172	0.176248	DeEdgeR
GLYMA.08G097400	2.56028	0.36969	-2.19059	-2.50963	0.0288319	0.169856	DeEdgeR
GLYMA.08G099800	86.8939	43.1415	-43.7524	-1.02928	4.15965e-09	1.87377e-07	DeEdgeR
GLYMA.08G114300	4.46417	0.734444	-3.72973	-2.4537	0.00554029	0.0515742	DeEdgeR
GLYMA.08G120800	1.32161	0.00718266	-1.31443	-3.50654	0.0345609	0.191417	DeEdgeR
GLYMA.08G132900	3.18649	0.374341	-2.81215	-2.7977	0.0111022	0.0864583	DeEdgeR
GLYMA.08G146900	1.27769	0.00718123	-1.27051	-3.46232	0.0342649	0.190276	DeEdgeR
GLYMA.08G155500	5.4174	1.77493	-3.64247	-1.64487	0.0418551	0.217494	DeEdgeR
GLYMA.08G157100	2.51604	0.369684	-2.14636	-2.44516	0.0387793	0.206717	DeEdgeR
GLYMA.08G165000	1.65949	0.00896827	-1.65052	-3.82431	0.0158596	0.112137	DeEdgeR
GLYMA.08G166100	2.24399	0.0125211	-2.23147	-4.20359	0.00539997	0.0505025	DeEdgeR
GLYMA.08G174600	9.28752	1.77962	-7.5079	-2.32398	0.000295691	0.00464698	DeEdgeR
GLYMA.08G205600	3.20332	0.724449	-2.47887	-1.954	0.0495863	0.242479	DeEdgeR
GLYMA.08G227800	6.79587	2.12925	-4.66662	-1.6383	0.009189	0.0752537	DeEdgeR
GLYMA.08G228200	1.61311	0.00896649	-1.60414	-3.78622	0.0157483	0.111677	DeEdgeR
GLYMA.08G242200	2.87964	0.364953	-2.51469	-2.66996	0.0181849	0.123451	DeEdgeR
GLYMA.08G269300	6.4299	2.48679	-3.94311	-1.3578	0.0250628	0.15472	DeEdgeR
GLYMA.08G280200	1.60326	0.0089647	-1.59429	-3.67978	0.0221973	0.142655	DeEdgeR
GLYMA.08G286100	5.8189	2.12851	-3.69039	-1.42416	0.0227479	0.145064	DeEdgeR
GLYMA.08G286600	25.1887	9.87272	-15.316	-1.36148	1.41814e-05	0.000322693	DeEdgeR
GLYMA.08G300600	1.59622	0.00896546	-1.58726	-3.7655	0.0162028	0.113747	DeEdgeR
GLYMA.08G301600	88.203	29.9807	-58.2223	-1.56308	2.53708e-16	2.92064e-14	DeEdgeR
GLYMA.08G308500	6.04798	2.46047	-3.58752	-1.27088	0.0436586	0.223174	DeEdgeR
GLYMA.08G345100	12.2535	5.62111	-6.63236	-1.11619	0.0131912	0.0982605	DeEdgeR
GLYMA.08G350000	2.5437	0.0142906	-2.52941	-4.37811	0.00300469	0.0320652	DeEdgeR
GLYMA.08G350400	1.61311	0.00896649	-1.60414	-3.78622	0.0157537	0.111677	DeEdgeR
GLYMA.08G357100	1.5843	0.0089648	-1.57533	-3.71388	0.0211955	0.137744	DeEdgeR
GLYMA.08G360400	71.8066	31.0346	-40.772	-1.22537	8.29986e-10	4.1969e-08	DeEdgeR
GLYMA.08G366800	2.87599	0.0160585	-2.85993	-4.5558	0.0018563	0.0218542	DeEdgeR
GLYMA.09G003600	7.38974	3.18305	-4.20669	-1.20761	0.0396157	0.209696	DeEdgeR
GLYMA.09G004800	158.193	73.056	-85.1369	-1.13371	9.89931e-13	7.4852e-11	DeEdgeR
GLYMA.09G005300	15.6318	7.3957	-8.23613	-1.05255	0.00782768	0.0669539	DeEdgeR
GLYMA.09G006700	14.1245	5.96548	-8.15899	-1.25918	0.00389144	0.0389985	DeEdgeR
GLYMA.09G012700	42.3905	18.964	-23.4264	-1.17069	2.13e-06	5.90326e-05	DeEdgeR
GLYMA.09G016600	3.55447	1.07175	-2.48272	-1.67456	0.0460138	0.231185	DeEdgeR
GLYMA.09G023500	2.6905	0.362822	-2.32768	-2.59223	0.0316229	0.18085	DeEdgeR
GLYMA.09G043700	4.13036	1.41767	-2.71268	-1.47684	0.0457754	0.230438	DeEdgeR
GLYMA.09G046400	69.1887	33.7074	-35.4813	-1.04481	3.94086e-08	1.50039e-06	DeEdgeR
GLYMA.09G050200	20.5014	10.1966	-10.3048	-1.02999	0.00679595	0.0602014	DeEdgeR
GLYMA.09G053400	17.9531	6.0372	-11.9159	-1.5723	4.42545e-05	0.000887186	DeEdgeR
GLYMA.09G054400	1.27769	0.00718123	-1.27051	-3.46232	0.0342649	0.190276	DeEdgeR
GLYMA.09G057000	3.22708	0.724455	-2.50263	-2.03631	0.0293213	0.17192	DeEdgeR
GLYMA.09G060000	7.08352	3.17177	-3.91175	-1.13126	0.0474	0.235307	DeEdgeR
GLYMA.09G080600	1.59298	0.00896508	-1.58402	-3.73504	0.0179349	0.122282	DeEdgeR
GLYMA.09G082600	2.5769	0.36281	-2.21408	-2.55358	0.0259	0.158026	DeEdgeR
GLYMA.09G095600	9.88407	3.55346	-6.33061	-1.46442	0.00644571	0.0579163	DeEdgeR
GLYMA.09G100000	6.42471	2.13669	-4.28801	-1.55185	0.015653	0.111221	DeEdgeR
GLYMA.09G112600	7.02497	2.81975	-4.20522	-1.31817	0.0353849	0.194198	DeEdgeR
GLYMA.09G137900	5.74833	1.44012	-4.30821	-1.93617	0.00547487	0.0510682	DeEdgeR
GLYMA.09G147200	247.006	117.936	-129.07	-1.07079	4.27017e-20	7.02487e-18	DeEdgeR
GLYMA.09G165700	9.70485	4.55971	-5.14514	-1.0889	0.0241519	0.15076	DeEdgeR
GLYMA.09G168200	39.5258	17.6318	-21.894	-1.17032	6.17216e-06	0.000153911	DeEdgeR
GLYMA.09G182300	34.6654	16.2138	-18.4516	-1.09642	0.000102168	0.00186193	DeEdgeR
GLYMA.09G188400	9.87939	4.92139	-4.95799	-1.00171	0.0382076	0.2047	DeEdgeR
GLYMA.09G189000	2.90263	0.37204	-2.53059	-2.65723	0.0190029	0.127476	DeEdgeR
GLYMA.09G194800	76.6668	34.0527	-42.6141	-1.19268	1.47328e-08	6.05925e-07	DeEdgeR
GLYMA.09G205000	30.8021	12.7011	-18.101	-1.28635	3.71775e-06	9.78571e-05	DeEdgeR
GLYMA.09G216600	3.21948	0.0178243	-3.20166	-4.73595	0.000731469	0.0100391	DeEdgeR
GLYMA.09G221000	2.8758	0.0160577	-2.85974	-4.52301	0.00200651	0.0231924	DeEdgeR
GLYMA.09G229400	29.3312	11.6078	-17.7234	-1.35109	1.95721e-05	0.000430083	DeEdgeR
GLYMA.09G232000	14.5928	7.0354	-7.55745	-1.03035	0.00924354	0.075586	DeEdgeR
GLYMA.09G237600	75.7682	32.6755	-43.0927	-1.19189	1.67578e-07	5.71443e-06	DeEdgeR
GLYMA.09G237700	2.57753	0.356861	-2.22067	-2.5523	0.027596	0.16492	DeEdgeR
GLYMA.09G274800	8.65657	3.89536	-4.76121	-1.1473	0.0250277	0.154582	DeEdgeR
GLYMA.09G275800	6.99385	2.83499	-4.15886	-1.27513	0.0257884	0.157522	DeEdgeR
GLYMA.09G284400	19.7224	8.80776	-10.9147	-1.16294	0.00266151	0.0290979	DeEdgeR
GLYMA.09G284700	53.3763	24.276	-29.1003	-1.14665	8.96067e-08	3.20132e-06	DeEdgeR
GLYMA.10G001300	10.6895	4.56326	-6.12628	-1.21822	0.0282279	0.167302	DeEdgeR
GLYMA.10G009000	32.3742	14.424	-17.9503	-1.17462	1.00443e-05	0.000238124	DeEdgeR
GLYMA.10G010400	134.489	53.1166	-81.3726	-1.35286	7.15627e-19	1.06567e-16	DeEdgeR
GLYMA.10G020000	12.6854	5.30387	-7.38157	-1.24053	0.00346247	0.0357062	DeEdgeR
GLYMA.10G020500	1.28316	0.00718153	-1.27598	-3.48482	0.0332276	0.18686	DeEdgeR
GLYMA.10G051700	8.00733	3.5019	-4.50543	-1.19414	0.0242125	0.151	DeEdgeR
GLYMA.10G0701001	11.4993	5.93877	-5.5605	-1.01549	0.0376415	0.202783	DeEdgeR
GLYMA.10G089900	10.8716	3.88515	-6.9865	-1.47315	0.00177456	0.0210761	DeEdgeR
GLYMA.10G090700	133.81	63.3034	-70.507	-1.10374	3.11895e-09	1.42876e-07	DeEdgeR
GLYMA.10G116200	2.55515	0.362806	-2.19235	-2.46516	0.0371389	0.200853	DeEdgeR
GLYMA.10G117900	2.28364	0.012525	-2.27111	-4.26134	0.00482864	0.0463311	DeEdgeR
GLYMA.10G119900	3.26339	0.367076	-2.89632	-2.83335	0.0114687	0.088688	DeEdgeR
GLYMA.10G130000	23.2798	9.84257	-13.4372	-1.26948	0.000695155	0.00959483	DeEdgeR
GLYMA.10G138400	3.21581	0.700793	-2.51502	-2.0897	0.0374169	0.20193	DeEdgeR
GLYMA.10G143200	8.36502	3.52354	-4.84148	-1.22917	0.0222847	0.143028	DeEdgeR
GLYMA.10G144400	5.14986	1.42374	-3.72612	-1.78887	0.0199315	0.131781	DeEdgeR
GLYMA.10G159000	4.80555	1.77375	-3.0318	-1.39432	0.0412893	0.215767	DeEdgeR
GLYMA.10G169700	19.1476	8.4712	-10.6764	-1.17446	0.0006291	0.00883844	DeEdgeR
GLYMA.10G170700	6.04798	2.47507	-3.57291	-1.25145	0.0345367	0.191414	DeEdgeR
GLYMA.10G170900	35.0642	11.7302	-23.3341	-1.59783	1.06394e-07	3.76408e-06	DeEdgeR
GLYMA.10G174600	17.0796	2.55339	-14.5262	-2.72391	2.0995e-08	8.42829e-07	DeEdgeR
GLYMA.10G176900	2.59859	0.369696	-2.22889	-2.50852	0.0314305	0.180007	DeEdgeR
GLYMA.10G182100	1.59298	0.00896508	-1.58402	-3.73505	0.0179318	0.122282	DeEdgeR
GLYMA.10G211800	3.25023	0.72446	-2.52577	-2.04346	0.0313588	0.179839	DeEdgeR
GLYMA.10G219800	3.22171	0.724452	-2.49726	-2.01559	0.0301228	0.175186	DeEdgeR
GLYMA.10G231600	170.9	49.3884	-121.512	-1.7947	2.52761e-20	4.2442e-18	DeEdgeR
GLYMA.10G234700	143.308	36.4681	-106.839	-1.99263	1.00653e-27	3.24589e-25	DeEdgeR
GLYMA.10G240500	2.24704	0.360634	-1.8864	-2.36038	0.0461033	0.231405	DeEdgeR
GLYMA.10G256600	9.62292	3.54351	-6.07941	-1.42731	0.00419377	0.041356	DeEdgeR
GLYMA.10G271300	2.22938	0.0125202	-2.21686	-4.20678	0.00516349	0.0487544	DeEdgeR
GLYMA.10G273200	19.1784	7.42157	-11.7568	-1.37257	0.000114338	0.00205753	DeEdgeR
GLYMA.10G287900	2.57139	0.0142934	-2.5571	-4.42265	0.00258275	0.0284155	DeEdgeR
GLYMA.10G290700	13.223	6.64351	-6.57953	-1.03053	0.0275686	0.164886	DeEdgeR
GLYMA.10G296100	6.4703	2.46869	-4.00161	-1.36024	0.0363202	0.198009	DeEdgeR
GLYMA.11G003500	19.6384	6.0333	-13.6051	-1.75147	1.45066e-05	0.000329375	DeEdgeR
GLYMA.11G005900	5.45363	1.78281	-3.67083	-1.60562	0.0306505	0.177176	DeEdgeR
GLYMA.11G013400	18.6284	6.70455	-11.9239	-1.4766	0.000175864	0.00297144	DeEdgeR
GLYMA.11G025900	1.91062	0.0107448	-1.89988	-3.99291	0.00945663	0.0768894	DeEdgeR
GLYMA.11G030900	208.535	104.187	-104.348	-1.01091	3.13839e-18	4.31706e-16	DeEdgeR
GLYMA.11G038600	748.401	279.004	-469.398	-1.43598	7.95315e-43	8.60619e-40	DeEdgeR
GLYMA.11G043700	706.361	239.377	-466.984	-1.57876	1.23563e-50	2.22848e-47	DeEdgeR
GLYMA.11G045600	45.7183	16.2861	-29.4322	-1.49973	1.51935e-09	7.31077e-08	DeEdgeR
GLYMA.11G048300	12524	6075.74	-6448.3	-1.05109	1.51004e-51	3.06381e-48	DeEdgeR
GLYMA.11G048400	543.467	224.973	-318.494	-1.28164	9.14956e-51	1.71361e-47	DeEdgeR
GLYMA.11G055600	8.72365	4.22175	-4.50189	-1.04854	0.0282252	0.167302	DeEdgeR
GLYMA.11G067000	1.97056	0.0107494	-1.95982	-4.06156	0.00902203	0.0743867	DeEdgeR
GLYMA.11G079400	1.3253	0.00718319	-1.31811	-3.47656	0.0379754	0.203927	DeEdgeR
GLYMA.11G081700	6.40684	2.47788	-3.92895	-1.34134	0.0251976	0.155257	DeEdgeR
GLYMA.11G083300	2.61052	0.0142973	-2.59622	-4.45871	0.00246962	0.0274624	DeEdgeR
GLYMA.11G085300	1211.69	431.499	-780.187	-1.51198	1.5862e-54	3.862e-51	DeEdgeR
GLYMA.11G085400	221.779	95.9585	-125.82	-1.22336	3.6413e-23	8.32455e-21	DeEdgeR
GLYMA.11G095100	80.5683	30.6287	-49.9395	-1.27021	6.17287e-06	0.000153911	DeEdgeR
GLYMA.11G101200	33.8361	13.772	-20.0641	-1.30798	5.23995e-06	0.000133205	DeEdgeR
GLYMA.11G115600	8.39752	2.14183	-6.25568	-1.94918	0.000836217	0.0112206	DeEdgeR
GLYMA.11G124300	1.59622	0.00896546	-1.58726	-3.76549	0.016222	0.113806	DeEdgeR
GLYMA.11G124600	1.59622	0.00896546	-1.58726	-3.7655	0.0162163	0.113796	DeEdgeR
GLYMA.11G129500	2383.31	972.007	-1411.3	-1.30742	1.77036e-45	2.32994e-42	DeEdgeR
GLYMA.11G129600	786.255	305.184	-481.071	-1.37589	3.66394e-60	1.2744e-56	DeEdgeR
GLYMA.11G129700	232.349	59.6237	-172.725	-1.98197	1.61528e-44	1.91844e-41	DeEdgeR
GLYMA.11G129800	107.197	32.2197	-74.9772	-1.7548	1.04052e-23	2.47178e-21	DeEdgeR
GLYMA.11G129900	1816.93	882.361	-934.57	-1.04938	1.73481e-27	5.48549e-25	DeEdgeR
GLYMA.11G133100	8.3938	2.50171	-5.89209	-1.75403	0.00249601	0.0276801	DeEdgeR
GLYMA.11G144300	4.21388	1.06099	-3.15289	-2.07697	0.0244143	0.151969	DeEdgeR
GLYMA.11G147300	3.26111	0.710958	-2.55015	-2.15457	0.0343686	0.190656	DeEdgeR
GLYMA.11G157200	15.3466	7.37608	-7.9705	-1.06818	0.00597783	0.054634	DeEdgeR
GLYMA.11G160500	5.14656	1.43555	-3.71101	-1.79873	0.0131602	0.0981396	DeEdgeR
GLYMA.11G176600	1.3071	0.00718184	-1.29992	-3.45873	0.0386754	0.206389	DeEdgeR
GLYMA.11G181200	376.639	177.986	-198.653	-1.08952	3.80636e-31	1.66983e-28	DeEdgeR
GLYMA.11G188600	5.83625	2.09964	-3.73661	-1.46051	0.0325429	0.184302	DeEdgeR
GLYMA.11G195200	1152.61	546.638	-605.976	-1.07964	4.46438e-45	5.43482e-42	DeEdgeR
GLYMA.11G198100	3.86889	1.07392	-2.79497	-1.75761	0.0300618	0.174977	DeEdgeR
GLYMA.11G206200	8.72364	4.22267	-4.50097	-1.03132	0.0411718	0.215322	DeEdgeR
GLYMA.11G218200	1.29916	0.00718236	-1.29197	-3.5079	0.032168	0.182944	DeEdgeR
GLYMA.11G237300	3.83894	1.05963	-2.77932	-1.78843	0.0381172	0.204463	DeEdgeR
GLYMA.12G008900	1.89555	0.0107441	-1.8848	-3.96386	0.0113896	0.0882163	DeEdgeR
GLYMA.12G026800	6.79995	2.48068	-4.31927	-1.4043	0.0292341	0.171534	DeEdgeR
GLYMA.12G040300	1.61311	0.00896649	-1.60414	-3.78621	0.0157618	0.111677	DeEdgeR
GLYMA.12G040900	7.60672	2.49802	-5.1087	-1.47209	0.0299616	0.17455	DeEdgeR
GLYMA.12G042900	8.62205	4.23043	-4.39163	-1.01351	0.03683	0.199714	DeEdgeR
GLYMA.12G050100	182.497	89.5759	-92.9207	-1.03412	1.20957e-15	1.28884e-13	DeEdgeR
GLYMA.12G051600	27.9655	11.317	-16.6485	-1.30319	0.000127554	0.00225963	DeEdgeR
GLYMA.12G053600	51.2599	22.856	-28.4039	-1.17409	6.07437e-08	2.23576e-06	DeEdgeR
GLYMA.12G054100	1814.13	586.749	-1227.38	-1.6386	1.22021e-88	1.18836e-84	DeEdgeR
GLYMA.12G054300	493.664	199.633	-294.031	-1.31093	1.55321e-32	7.48846e-30	DeEdgeR
GLYMA.12G078600	5.14138	0.739237	-4.40214	-2.67818	0.00165947	0.0198985	DeEdgeR
GLYMA.12G087200	1443.3	704.058	-739.24	-1.05218	7.07755e-22	1.41828e-19	DeEdgeR
GLYMA.12G093600	4.75761	1.77374	-2.98388	-1.37021	0.0432367	0.222056	DeEdgeR
GLYMA.12G104500	4.16163	0.381074	-3.78055	-3.17283	0.00220181	0.0250274	DeEdgeR
GLYMA.12G104600	213.402	66.0941	-147.308	-1.705	8.66662e-39	6.69875e-36	DeEdgeR
GLYMA.12G104800	750.742	231.803	-518.939	-1.7173	1.32275e-57	3.78891e-54	DeEdgeR
GLYMA.12G105100	27.972	8.55766	-19.4143	-1.75305	2.25442e-07	7.50881e-06	DeEdgeR
GLYMA.12G105300	35.9715	15.8141	-20.1574	-1.20093	2.78896e-06	7.54911e-05	DeEdgeR
GLYMA.12G114300	41.8108	19.6246	-22.1862	-1.12446	7.49516e-05	0.00141904	DeEdgeR
GLYMA.12G130200	1760.17	867.531	-892.642	-1.02817	1.35202e-36	8.7782e-34	DeEdgeR
GLYMA.12G131500	2.95674	0.708293	-2.24845	-1.9154	0.0496167	0.24253	DeEdgeR
GLYMA.12G132200	498.651	187.586	-311.065	-1.42921	5.97392e-34	3.26854e-31	DeEdgeR
GLYMA.12G133400	52.0684	23.5941	-28.4742	-1.14833	7.33841e-07	2.22367e-05	DeEdgeR
GLYMA.12G136400	37.1448	7.91932	-29.2255	-2.24865	2.66267e-13	2.20508e-11	DeEdgeR
GLYMA.12G143600	6.0322	1.09128	-4.94092	-2.36093	0.00165407	0.0198484	DeEdgeR
GLYMA.12G156500	57.0022	26.3702	-30.632	-1.10894	1.45763e-06	4.17527e-05	DeEdgeR
GLYMA.12G164900	2.57753	0.369692	-2.20784	-2.42719	0.0436962	0.223279	DeEdgeR
GLYMA.12G173400	2.30647	0.012527	-2.29394	-4.27321	0.00532323	0.0498777	DeEdgeR
GLYMA.12G175200	1.36245	0.00718432	-1.35526	-3.44589	0.046028	0.231208	DeEdgeR
GLYMA.12G200400	4.8855	0.377351	-4.50814	-3.44599	0.000604302	0.0085567	DeEdgeR
GLYMA.12G200600	8.35679	1.80224	-6.55456	-2.17676	0.000335477	0.00518934	DeEdgeR
GLYMA.12G206700	264.704	128.649	-136.055	-1.05351	7.98455e-19	1.18179e-16	DeEdgeR
GLYMA.12G208900	36.8667	9.27972	-27.587	-2.00472	6.06486e-12	4.14205e-10	DeEdgeR
GLYMA.12G231300	13.4752	3.55875	-9.91642	-1.92215	0.000127581	0.00225963	DeEdgeR
GLYMA.12G233600	1.26401	0.00718071	-1.25683	-3.40233	0.0420258	0.217985	DeEdgeR
GLYMA.12G240200	1.89555	0.0107441	-1.8848	-3.96387	0.0113876	0.0882149	DeEdgeR
GLYMA.13G006400	4.50063	1.0486	-3.45203	-2.1328	0.0362833	0.197896	DeEdgeR
GLYMA.13G010600	1.30472	0.00718206	-1.29754	-3.45719	0.0371013	0.200739	DeEdgeR
GLYMA.13G032700	854.852	426.161	-428.691	-1.01004	2.62739e-41	2.50865e-38	DeEdgeR
GLYMA.13G033500	48.6439	23.87	-24.7739	-1.036	1.52023e-06	4.33672e-05	DeEdgeR
GLYMA.13G047200	4.21733	0.706894	-3.51044	-2.46383	0.0130843	0.0977957	DeEdgeR
GLYMA.13G051600	23.4063	9.1643	-14.242	-1.35342	6.01804e-05	0.00116474	DeEdgeR
GLYMA.13G055800	2.24153	0.3673	-1.87423	-2.33502	0.0470646	0.233978	DeEdgeR
GLYMA.13G059900	16.1641	6.72283	-9.44123	-1.27813	0.00152009	0.0185796	DeEdgeR
GLYMA.13G061800	1.25705	0.0071804	-1.24987	-3.40463	0.0400033	0.211024	DeEdgeR
GLYMA.13G066700	6.11476	2.13394	-3.98082	-1.48551	0.0206253	0.135023	DeEdgeR
GLYMA.13G075900	23.9379	10.2445	-13.6934	-1.23369	0.00015623	0.00268062	DeEdgeR
GLYMA.13G076400	3.85078	1.07391	-2.77686	-1.75502	0.0280528	0.166835	DeEdgeR
GLYMA.13G077000	194.687	76.8915	-117.795	-1.34098	1.86605e-21	3.5495e-19	DeEdgeR
GLYMA.13G094900	180.211	88.8451	-91.3657	-1.04385	9.49804e-10	4.74853e-08	DeEdgeR
GLYMA.13G095000	146.551	38.5667	-107.984	-1.95414	8.07447e-28	2.63883e-25	DeEdgeR
GLYMA.13G095100	258.308	123.941	-134.366	-1.0682	1.47488e-22	3.08238e-20	DeEdgeR
GLYMA.13G095200	1316.35	645.634	-670.715	-1.03259	6.25906e-51	1.21914e-47	DeEdgeR
GLYMA.13G106400	336.946	89.9178	-247.028	-1.91451	5.24868e-57	1.41991e-53	DeEdgeR
GLYMA.13G109500	2.56028	0.362808	-2.19748	-2.52158	0.0288493	0.169931	DeEdgeR
GLYMA.13G109900	4.56357	0.368485	-4.19509	-3.33413	0.00126784	0.0159652	DeEdgeR
GLYMA.13G114400	1.96891	0.0107474	-1.95816	-4.04087	0.00945572	0.0768894	DeEdgeR
GLYMA.13G125200	6.06266	1.78453	-4.27812	-1.71568	0.0075748	0.0653303	DeEdgeR
GLYMA.13G126800	6.3975	2.82046	-3.57704	-1.16181	0.041256	0.21567	DeEdgeR
GLYMA.13G151500	9.81447	3.54667	-6.26779	-1.4179	0.00691327	0.0609683	DeEdgeR
GLYMA.13G159700	10.2438	3.88341	-6.36037	-1.39653	0.00398575	0.0397474	DeEdgeR
GLYMA.13G166900	8.03288	3.18986	-4.84303	-1.33747	0.0135431	0.100104	DeEdgeR
GLYMA.13G177400	8.03207	3.86699	-4.16508	-1.04095	0.0409151	0.214394	DeEdgeR
GLYMA.13G180200	22.1622	9.18706	-12.9751	-1.27192	0.000168335	0.0028651	DeEdgeR
GLYMA.13G185700	4.46599	1.06431	-3.40168	-1.97509	0.0204021	0.134001	DeEdgeR
GLYMA.13G203400	7.43464	2.83498	-4.59966	-1.34743	0.0320414	0.182568	DeEdgeR
GLYMA.13G219100	113.857	30.4303	-83.4266	-1.91722	1.75361e-18	2.49684e-16	DeEdgeR
GLYMA.13G219200	4.57449	1.07908	-3.49541	-1.99194	0.0134914	0.0998018	DeEdgeR
GLYMA.13G223800	6.38181	0.731945	-5.64987	-2.94826	0.000357811	0.00547524	DeEdgeR
GLYMA.13G242600	12.595	6.32208	-6.27295	-1.00528	0.0120195	0.0918242	DeEdgeR
GLYMA.13G248700	2.91215	0.364957	-2.5472	-2.72742	0.0146328	0.105813	DeEdgeR
GLYMA.13G266800	16.7015	7.38186	-9.31963	-1.18281	0.00124688	0.0157298	DeEdgeR
GLYMA.13G266900	5.41348	1.75656	-3.65692	-1.58754	0.036429	0.198416	DeEdgeR
GLYMA.13G267000	24.6671	7.46182	-17.2053	-1.7303	3.96318e-07	1.26301e-05	DeEdgeR
GLYMA.13G267300	65.6289	22.5625	-43.0664	-1.55838	2.44941e-10	1.34773e-08	DeEdgeR
GLYMA.13G267600	66.9215	32.6159	-34.3056	-1.04003	2.07094e-07	6.94043e-06	DeEdgeR
GLYMA.13G272700	3.50758	0.712805	-2.79478	-2.14105	0.0216553	0.14004	DeEdgeR
GLYMA.13G276200	1.33672	0.00718349	-1.32954	-3.50338	0.03648	0.198435	DeEdgeR
GLYMA.13G282200	10.3655	3.89656	-6.46898	-1.42176	0.00383888	0.0385352	DeEdgeR
GLYMA.13G282400	3.25096	0.0178283	-3.23313	-4.75339	0.000748044	0.0102234	DeEdgeR
GLYMA.13G283900	14.028	4.97455	-9.0534	-1.45224	0.00363101	0.0370132	DeEdgeR
GLYMA.13G292400	51.9254	17.2977	-34.6277	-1.59671	1.36501e-10	7.82908e-09	DeEdgeR
GLYMA.13G294200	503.38	253.524	-249.856	-1.00482	2.96816e-26	8.45232e-24	DeEdgeR
GLYMA.13G303300	2.23561	0.0125207	-2.22308	-4.21572	0.00527716	0.0495509	DeEdgeR
GLYMA.13G315300	37.99	9.93882	-28.0512	-1.95657	1.39196e-10	7.95556e-09	DeEdgeR
GLYMA.13G326700	26.934	13.3268	-13.6072	-1.02764	0.00038918	0.00589093	DeEdgeR
GLYMA.13G348600	2.24704	0.354868	-1.89217	-2.36399	0.0443168	0.225309	DeEdgeR
GLYMA.13G353000	8.91685	4.22544	-4.69141	-1.04997	0.0330266	0.186246	DeEdgeR
GLYMA.13G356400	1.3071	0.00718184	-1.29992	-3.45873	0.0386754	0.206389	DeEdgeR
GLYMA.14G019300	4.48359	1.4294	-3.05419	-1.59178	0.0296246	0.173261	DeEdgeR
GLYMA.14G022200	3.50758	0.727009	-2.78057	-2.12047	0.02462	0.152849	DeEdgeR
GLYMA.14G022700	45.2993	16.9218	-28.3775	-1.41862	4.71689e-08	1.7682e-06	DeEdgeR
GLYMA.14G023800	5.12448	2.12286	-3.00162	-1.24053	0.0492959	0.24186	DeEdgeR
GLYMA.14G051000	2.58259	0.369694	-2.2129	-2.50861	0.0300793	0.175048	DeEdgeR
GLYMA.14G066500	1.63481	0.0089679	-1.62584	-3.81342	0.0157316	0.111621	DeEdgeR
GLYMA.14G069300	12.3997	4.95164	-7.44803	-1.30489	0.0024892	0.0276298	DeEdgeR
GLYMA.14G080700	35.427	13.0906	-22.3364	-1.44809	1.17054e-07	4.10956e-06	DeEdgeR
GLYMA.14G081300	70.3208	33.9864	-36.3344	-1.05576	2.50359e-08	9.91965e-07	DeEdgeR
GLYMA.14G081400	1.28316	0.00718153	-1.27598	-3.48482	0.0332276	0.18686	DeEdgeR
GLYMA.14G086700	6.67529	2.44208	-4.23321	-1.45739	0.0404495	0.212677	DeEdgeR
GLYMA.14G106600	3.18842	0.70079	-2.48763	-2.09745	0.0405452	0.212963	DeEdgeR
GLYMA.14G112500	81.5348	34.3656	-47.1692	-1.27852	1.02059e-10	5.96612e-09	DeEdgeR
GLYMA.14G116400	354.942	112.181	-242.761	-1.78092	6.9523e-16	7.57365e-14	DeEdgeR
GLYMA.14G120300	1.29916	0.00718236	-1.29197	-3.5079	0.032168	0.182944	DeEdgeR
GLYMA.14G127200	2.61624	0.362816	-2.25342	-2.58975	0.0256865	0.156998	DeEdgeR
GLYMA.14G128200	2.88726	0.364953	-2.52231	-2.66487	0.0196353	0.130353	DeEdgeR
GLYMA.14G128500	4.44956	1.41856	-3.03099	-1.57921	0.0348895	0.192626	DeEdgeR
GLYMA.14G136300	5.74931	0.716723	-5.03258	-2.83766	0.00181661	0.0214708	DeEdgeR
GLYMA.14G147500	61.5183	18.3915	-43.1268	-1.74697	3.14234e-12	2.23708e-10	DeEdgeR
GLYMA.14G158600	218.316	74.8363	-143.48	-1.56354	4.85907e-30	1.87788e-27	DeEdgeR
GLYMA.14G176300	426.923	201.844	-225.079	-1.08853	1.79266e-30	7.39776e-28	DeEdgeR
GLYMA.14G183400	6.10569	2.46937	-3.63633	-1.34061	0.0393024	0.20857	DeEdgeR
GLYMA.14G190600	8.57988	3.88918	-4.6907	-1.12255	0.0244596	0.152134	DeEdgeR
GLYMA.14G192300	9.60645	3.87429	-5.73216	-1.30229	0.00806846	0.0685081	DeEdgeR
GLYMA.14G195500	3.61272	0.727032	-2.88568	-2.15865	0.0251737	0.155169	DeEdgeR
GLYMA.14G198500	1.25705	0.0071804	-1.24987	-3.40463	0.0400033	0.211024	DeEdgeR
GLYMA.14G201600	64.9563	23.2164	-41.7399	-1.49389	2.04605e-09	9.64498e-08	DeEdgeR
GLYMA.14G203100	1.28316	0.00718153	-1.27598	-3.48482	0.0332276	0.18686	DeEdgeR
GLYMA.14G222200	1.61311	0.00896649	-1.60414	-3.78622	0.0157513	0.111677	DeEdgeR
GLYMA.15G010200	7.02068	3.17656	-3.84412	-1.12199	0.0372272	0.201174	DeEdgeR
GLYMA.15G034400	8.04608	2.46849	-5.57759	-1.71285	0.00661795	0.0590077	DeEdgeR
GLYMA.15G036300	4.20164	0.70689	-3.49475	-2.47692	0.0106579	0.0840188	DeEdgeR
GLYMA.15G039600	3.1947	0.718014	-2.47669	-2.00513	0.0316874	0.181134	DeEdgeR
GLYMA.15G058800	8.32879	1.79954	-6.52926	-2.17951	0.000528264	0.00763771	DeEdgeR
GLYMA.15G078400	44.5959	19.7159	-24.88	-1.19138	4.40255e-07	1.39085e-05	DeEdgeR
GLYMA.15G089100	59.8352	26.6834	-33.1517	-1.17452	5.6932e-08	2.10342e-06	DeEdgeR
GLYMA.15G093100	145.917	72.8189	-73.0985	-1.00571	1.38999e-10	7.95363e-09	DeEdgeR
GLYMA.15G102200	8.23777	3.87415	-4.36362	-1.06039	0.0404481	0.212677	DeEdgeR
GLYMA.15G105900	21.1499	8.84112	-12.3088	-1.25565	0.000174068	0.00294314	DeEdgeR
GLYMA.15G108800	11.2816	4.93489	-6.34673	-1.21158	0.00685209	0.0605584	DeEdgeR
GLYMA.15G113300	7.06421	1.78082	-5.28338	-1.94598	0.00287039	0.0309371	DeEdgeR
GLYMA.15G117600	44.5425	18.6353	-25.9072	-1.2677	1.3839e-07	4.78615e-06	DeEdgeR
GLYMA.15G122200	20.5791	9.86532	-10.7138	-1.07733	0.00137056	0.0170384	DeEdgeR
GLYMA.15G131000	9.28194	2.51492	-6.76701	-1.81998	0.00328599	0.034315	DeEdgeR
GLYMA.15G133000	1.29916	0.00718236	-1.29197	-3.5079	0.032168	0.182944	DeEdgeR
GLYMA.15G142900	6.68614	1.41567	-5.27047	-2.14451	0.00525793	0.0494085	DeEdgeR
GLYMA.15G150600	1.56923	0.00896367	-1.56027	-3.65376	0.0234667	0.147912	DeEdgeR
GLYMA.15G157300	1.28559	0.00718093	-1.27841	-3.38682	0.0425735	0.219819	DeEdgeR
GLYMA.15G159600	4.12332	1.08171	-3.04161	-1.83297	0.0272137	0.163722	DeEdgeR
GLYMA.15G161500	5.19254	1.0527	-4.13984	-2.2827	0.0234744	0.147934	DeEdgeR
GLYMA.15G161900	1.61311	0.00896649	-1.60414	-3.78625	0.0157219	0.111613	DeEdgeR
GLYMA.15G162200	4.72973	1.43211	-3.29762	-1.62921	0.0275113	0.164618	DeEdgeR
GLYMA.15G165000	215.247	101.478	-113.769	-1.09804	4.46304e-12	3.09143e-10	DeEdgeR
GLYMA.15G172000	2.59365	0.0142933	-2.57935	-4.37915	0.0033462	0.0347947	DeEdgeR
GLYMA.15G173600	40.6134	13.7298	-26.8835	-1.59506	8.89627e-08	3.18298e-06	DeEdgeR
GLYMA.15G178600	7.50762	3.16392	-4.3437	-1.2465	0.0230114	0.146189	DeEdgeR
GLYMA.15G182300	5.14257	1.08406	-4.05851	-2.16677	0.00421679	0.0415409	DeEdgeR
GLYMA.15G186000	13.8235	7.4112	-6.4123	-1.004	0.0285389	0.168469	DeEdgeR
GLYMA.15G211600	11.2018	5.26927	-5.93257	-1.08613	0.0208128	0.135872	DeEdgeR
GLYMA.15G221900	1.91062	0.0107448	-1.89988	-3.99291	0.0094608	0.0769105	DeEdgeR
GLYMA.15G228700	2.92827	0.372044	-2.55622	-2.62408	0.0237202	0.148886	DeEdgeR
GLYMA.15G235000	31.7342	14.1093	-17.6249	-1.17384	1.57852e-05	0.000355367	DeEdgeR
GLYMA.15G253500	403.92	140.49	-263.43	-1.53882	7.38701e-50	1.24038e-46	DeEdgeR
GLYMA.15G256900	11.4368	4.60506	-6.83179	-1.29071	0.0035741	0.0365756	DeEdgeR
GLYMA.15G259900	3.85683	0.364658	-3.49217	-3.02114	0.00500122	0.0476211	DeEdgeR
GLYMA.15G262400	8.97881	3.17371	-5.80511	-1.49523	0.00427617	0.0420069	DeEdgeR
GLYMA.16G009600	1.59622	0.00896546	-1.58726	-3.7655	0.016212	0.113785	DeEdgeR
GLYMA.16G024400	34.6916	14.1398	-20.5518	-1.2954	2.0787e-06	5.77094e-05	DeEdgeR
GLYMA.16G033800	56.2038	28.4642	-27.7396	-1.00144	2.02955e-06	5.65706e-05	DeEdgeR
GLYMA.16G037600	10.8473	5.28322	-5.56405	-1.04784	0.0244012	0.151909	DeEdgeR
GLYMA.16G042400	11.7364	5.61091	-6.1255	-1.03568	0.0421491	0.218431	DeEdgeR
GLYMA.16G078000	3.87154	1.06358	-2.80795	-1.7809	0.0375584	0.202471	DeEdgeR
GLYMA.16G085400	2.59492	0.369695	-2.22522	-2.51275	0.0308645	0.177914	DeEdgeR
GLYMA.16G099300	1.60363	0.00896583	-1.59467	-3.77375	0.0167528	0.116413	DeEdgeR
GLYMA.16G109800	6.74985	1.42491	-5.32494	-2.19514	0.00313489	0.0330776	DeEdgeR
GLYMA.16G115000	1.92832	0.0107461	-1.91758	-4.01128	0.00912273	0.0748524	DeEdgeR
GLYMA.16G115300	1.3253	0.00718319	-1.31811	-3.47656	0.0379754	0.203927	DeEdgeR
GLYMA.16G118000	19.445	8.09951	-11.3455	-1.24849	0.000918768	0.0121377	DeEdgeR
GLYMA.16G136000	7.63082	0.386913	-7.2439	-3.99363	9.20249e-06	0.000221073	DeEdgeR
GLYMA.16G136100	11.3777	2.87359	-8.50409	-1.93282	0.000594237	0.00843898	DeEdgeR
GLYMA.16G144400	23.8392	6.4212	-17.418	-1.90657	5.47532e-08	2.03217e-06	DeEdgeR
GLYMA.16G167100	4.54634	1.42456	-3.12178	-1.63439	0.0240073	0.150185	DeEdgeR
GLYMA.16G167300	4.13753	0.717212	-3.42031	-2.32815	0.0131095	0.0978644	DeEdgeR
GLYMA.16G176600	722.716	348.747	-373.969	-1.06337	1.87237e-27	5.84455e-25	DeEdgeR
GLYMA.16G176800	635.942	265.722	-370.22	-1.27152	2.50566e-39	2.06802e-36	DeEdgeR
GLYMA.16G178100	254.525	114.534	-139.991	-1.15895	5.9113e-20	9.53148e-18	DeEdgeR
GLYMA.16G178300	3.82968	1.07441	-2.75526	-1.76386	0.0406268	0.21326	DeEdgeR
GLYMA.16G178400	325.795	137.464	-188.331	-1.26378	3.41537e-30	1.35213e-27	DeEdgeR
GLYMA.16G178500	1709.57	839.069	-870.502	-1.03825	2.2819e-40	2.05773e-37	DeEdgeR
GLYMA.16G182900	1.25392	0.0071801	-1.24674	-3.35721	0.0444402	0.225677	DeEdgeR
GLYMA.16G191500	3.22967	0.0178248	-3.21184	-4.71741	0.000883314	0.0117705	DeEdgeR
GLYMA.16G199000	146.344	31.9192	-114.425	-2.2547	1.80637e-22	3.74302e-20	DeEdgeR
GLYMA.16G215200	23.93	10.2449	-13.6851	-1.2194	0.000275057	0.0043728	DeEdgeR
GLYMA.16G220400	13.1552	4.274	-8.88117	-1.61804	0.000331694	0.00514226	DeEdgeR
GLYMA.17G005400	11.451	4.60488	-6.84609	-1.3796	0.0176789	0.121147	DeEdgeR
GLYMA.17G011800	65.0216	29.5389	-35.4827	-1.14769	2.32038e-09	1.08541e-07	DeEdgeR
GLYMA.17G014100	22.5985	8.13554	-14.463	-1.46741	1.22623e-05	0.000283935	DeEdgeR
GLYMA.17G014400	3.50731	0.369161	-3.13815	-2.91403	0.00746527	0.0645686	DeEdgeR
GLYMA.17G014500	10.2532	1.81024	-8.44301	-2.46903	2.05718e-05	0.000448407	DeEdgeR
GLYMA.17G014600	4.51978	1.0684	-3.45139	-1.86817	0.0462096	0.231714	DeEdgeR
GLYMA.17G014700	12.4725	4.61038	-7.86211	-1.42628	0.000984048	0.0128536	DeEdgeR
GLYMA.17G015500	4.76254	1.42115	-3.34139	-1.67201	0.0228141	0.145242	DeEdgeR
GLYMA.17G022000	3.83801	0.72953	-3.10848	-2.26261	0.0126303	0.0952361	DeEdgeR
GLYMA.17G023900	15.4133	6.33095	-9.08231	-1.28634	0.00158047	0.0191971	DeEdgeR
GLYMA.17G029700	4.44352	0.734438	-3.70908	-2.42281	0.00718189	0.0627416	DeEdgeR
GLYMA.17G047300	275.203	137.798	-137.405	-1.00285	2.45391e-13	2.04611e-11	DeEdgeR
GLYMA.17G047700	940.658	297.272	-643.385	-1.67779	6.5431e-73	3.54018e-69	DeEdgeR
GLYMA.17G049900	178.104	89.4424	-88.6615	-1.02376	2.5828e-10	1.41473e-08	DeEdgeR
GLYMA.17G055900	1.25392	0.0071801	-1.24674	-3.35721	0.0444402	0.225677	DeEdgeR
GLYMA.17G058800	38.7506	12.3981	-26.3525	-1.65479	1.02863e-09	5.11636e-08	DeEdgeR
GLYMA.17G065200	42.8695	17.2893	-25.5803	-1.32054	5.21201e-08	1.94036e-06	DeEdgeR
GLYMA.17G065300	1060.84	530.39	-530.449	-1.01152	8.65052e-40	7.39013e-37	DeEdgeR
GLYMA.17G073000	5.82936	1.77665	-4.05271	-1.68374	0.00964676	0.0780444	DeEdgeR
GLYMA.17G079000	1.27769	0.00718123	-1.27051	-3.46232	0.0342649	0.190276	DeEdgeR
GLYMA.17G080300	1.29916	0.00718236	-1.29197	-3.5079	0.032168	0.182944	DeEdgeR
GLYMA.17G080800	8.04516	3.87138	-4.17379	-1.05283	0.0334015	0.187448	DeEdgeR
GLYMA.17G081500	7.02532	1.78971	-5.23562	-1.93238	0.00381445	0.038369	DeEdgeR
GLYMA.17G089500	28.2087	11.3173	-16.8914	-1.32472	7.19607e-06	0.000176797	DeEdgeR
GLYMA.17G099700	1.61311	0.00896649	-1.60414	-3.78621	0.0157671	0.111677	DeEdgeR
GLYMA.17G101300	2.22429	0.354866	-1.86942	-2.32867	0.0494982	0.242283	DeEdgeR
GLYMA.17G115600	14.4152	6.3543	-8.06087	-1.17859	0.00254113	0.0280591	DeEdgeR
GLYMA.17G116300	1.98297	0.0107487	-1.97222	-4.06523	0.00865084	0.0720281	DeEdgeR
GLYMA.17G128900	80.932	27.178	-53.754	-1.61718	3.05236e-12	2.1794e-10	DeEdgeR
GLYMA.17G131800	14.7888	4.61405	-10.1747	-1.6747	9.89198e-05	0.00181054	DeEdgeR
GLYMA.17G131900	116.812	34.1861	-82.6261	-1.81578	2.21534e-17	2.82398e-15	DeEdgeR
GLYMA.17G184900	5.12046	1.06889	-4.05156	-2.17734	0.00726524	0.0632655	DeEdgeR
GLYMA.17G187300	20.3111	8.10039	-12.2107	-1.34238	0.000131809	0.00232468	DeEdgeR
GLYMA.17G196200	2.86819	0.0160579	-2.85214	-4.55306	0.00169012	0.0202065	DeEdgeR
GLYMA.17G207600	3.84752	0.021335	-3.82618	-4.97113	0.000242391	0.00391744	DeEdgeR
GLYMA.17G211300	53.7119	23.2192	-30.4927	-1.32203	0.000404045	0.00606317	DeEdgeR
GLYMA.17G214100	305.607	131.2	-174.407	-1.22656	5.63344e-29	2.00234e-26	DeEdgeR
GLYMA.17G214200	11.6263	5.64161	-5.98465	-1.02826	0.0245592	0.152611	DeEdgeR
GLYMA.17G214400	48.7201	24.242	-24.4781	-1.02065	4.58098e-06	0.000117964	DeEdgeR
GLYMA.17G214700	39.2234	19.3151	-19.9084	-1.0257	1.96669e-05	0.000431971	DeEdgeR
GLYMA.17G219700	5.78788	2.47352	-3.31436	-1.20587	0.0429421	0.221089	DeEdgeR
GLYMA.17G223300	5.17373	1.0731	-4.10064	-2.18483	0.00685559	0.0605667	DeEdgeR
GLYMA.17G2414001	10.7968	4.95222	-5.84463	-1.11026	0.0166524	0.115944	DeEdgeR
GLYMA.17G244700	123.367	36.5062	-86.8608	-1.79922	3.76463e-12	2.64529e-10	DeEdgeR
GLYMA.18G019800	1.94833	0.0107478	-1.93759	-4.04433	0.00854127	0.0714511	DeEdgeR
GLYMA.18G0341001	9.71457	3.55127	-6.16331	-1.42358	0.00865313	0.0720281	DeEdgeR
GLYMA.18G049800	1.57124	0.00896405	-1.56227	-3.69855	0.0199605	0.131847	DeEdgeR
GLYMA.18G056800	8.05241	3.17127	-4.88114	-1.37605	0.0152515	0.108988	DeEdgeR
GLYMA.18G068700	1.25392	0.0071801	-1.24674	-3.35721	0.0444402	0.225677	DeEdgeR
GLYMA.18G069000	5.15343	0.732031	-4.4214	-2.63612	0.00263415	0.0288636	DeEdgeR
GLYMA.18G134300	17.4672	7.7753	-9.6919	-1.17387	0.0021049	0.0241481	DeEdgeR
GLYMA.18G141500	589.311	285.358	-303.954	-1.05616	2.90052e-27	8.82755e-25	DeEdgeR
GLYMA.18G148000	7.64425	3.53398	-4.11026	-1.08426	0.035212	0.193592	DeEdgeR
GLYMA.18G198000	95.4976	37.9554	-57.5422	-1.34529	1.67369e-15	1.76791e-13	DeEdgeR
GLYMA.18G206800	7.78085	2.50057	-5.28028	-1.63917	0.0129062	0.0967618	DeEdgeR
GLYMA.18G210000	127.51	54.832	-72.678	-1.22478	1.28225e-13	1.10122e-11	DeEdgeR
GLYMA.18G210400	3.51718	0.72701	-2.79017	-2.1312	0.020225	0.133179	DeEdgeR
GLYMA.18G233800	8.03417	2.14144	-5.89273	-1.87112	0.00317233	0.0333932	DeEdgeR
GLYMA.18G239100	13.7505	6.34034	-7.41015	-1.10797	0.00529378	0.0496637	DeEdgeR
GLYMA.18G241000	7.05115	2.47741	-4.57373	-1.53919	0.0173739	0.119714	DeEdgeR
GLYMA.18G249000	13.391	6.34026	-7.05072	-1.08805	0.0116721	0.0897905	DeEdgeR
GLYMA.18G256900	10.3457	3.54532	-6.80042	-1.53351	0.00198367	0.0230116	DeEdgeR
GLYMA.18G2618001	1.25392	0.0071801	-1.24674	-3.35721	0.0444402	0.225677	DeEdgeR
GLYMA.18G263700	1.60363	0.00896583	-1.59467	-3.77373	0.0167612	0.116415	DeEdgeR
GLYMA.18G267300	14.8333	3.23152	-11.6018	-2.20215	1.76872e-06	4.98136e-05	DeEdgeR
GLYMA.18G271600	5.14257	1.08235	-4.06022	-2.16927	0.00716109	0.0626161	DeEdgeR
GLYMA.18G271800	7.91056	3.52614	-4.38441	-1.13561	0.0303689	0.17607	DeEdgeR
GLYMA.18G292700	4.50051	1.41858	-3.08193	-1.60771	0.040573	0.213037	DeEdgeR
GLYMA.18G297000	5.55968	0.739909	-4.81977	-2.72196	0.00554637	0.0516209	DeEdgeR
GLYMA.18G299200	9.95112	4.9404	-5.01072	-1.00552	0.0355295	0.194722	DeEdgeR
GLYMA.18G299900	6.41099	2.12663	-4.28436	-1.56857	0.0116346	0.0895691	DeEdgeR
GLYMA.19G017000	8.34228	3.19569	-5.14659	-1.36597	0.00826464	0.0697844	DeEdgeR
GLYMA.19G045400	4.49001	1.40796	-3.08205	-1.67463	0.0405853	0.213078	DeEdgeR
GLYMA.19G050000	1.33672	0.00718349	-1.32954	-3.50338	0.03648	0.198435	DeEdgeR
GLYMA.19G061500	5.73019	2.11744	-3.61275	-1.38086	0.0389803	0.207538	DeEdgeR
GLYMA.19G062700	15.5109	7.39811	-8.11275	-1.08282	0.00350508	0.0360617	DeEdgeR
GLYMA.19G079600	26.0316	10.599	-15.4326	-1.30689	2.84687e-05	0.000598052	DeEdgeR
GLYMA.19G085100	97.6683	47.3084	-50.3599	-1.05729	1.97029e-10	1.09649e-08	DeEdgeR
GLYMA.19G085200	5.41731	1.07538	-4.34193	-2.24079	0.00396276	0.0395748	DeEdgeR
GLYMA.19G137900	2.57753	0.356861	-2.22067	-2.55231	0.0275991	0.16492	DeEdgeR
GLYMA.19G155400	3.23446	0.700797	-2.53367	-2.1325	0.0385182	0.205763	DeEdgeR
GLYMA.19G158600	41.9087	17.5878	-24.3209	-1.25585	1.32199e-06	3.81816e-05	DeEdgeR
GLYMA.19G159200	26.4431	12.2895	-14.1537	-1.10782	0.000272094	0.00433793	DeEdgeR
GLYMA.19G163800	3.81489	0.378855	-3.43603	-3.01095	0.00557418	0.0518203	DeEdgeR
GLYMA.19G169200	25.7554	9.8471	-15.9083	-1.38552	0.000102405	0.00186416	DeEdgeR
GLYMA.19G174000	122.282	30.473	-91.8092	-2.0355	3.92893e-25	9.96453e-23	DeEdgeR
GLYMA.19G174200	351.067	152.773	-198.294	-1.24851	1.26317e-16	1.51131e-14	DeEdgeR
GLYMA.19G182700	63.0359	27.7549	-35.281	-1.19274	3.49058e-09	1.58705e-07	DeEdgeR
GLYMA.19G190000	53.7705	24.2973	-29.4732	-1.15298	1.54879e-07	5.32617e-06	DeEdgeR
GLYMA.19G191400	6.11737	1.76037	-4.357	-1.80533	0.0125474	0.0947428	DeEdgeR
GLYMA.19G194300	21.2254	10.5319	-10.6936	-1.02048	0.00132465	0.0165607	DeEdgeR
GLYMA.19G198600	433.161	209.001	-224.159	-1.06616	3.33781e-19	5.09513e-17	DeEdgeR
GLYMA.19G198800	71.2536	26.0102	-45.2434	-1.5048	2.31941e-08	9.26589e-07	DeEdgeR
GLYMA.19G199300	17.8958	8.45421	-9.44161	-1.06162	0.00749898	0.0648193	DeEdgeR
GLYMA.19G200200	24.8153	12.3478	-12.4676	-1.00783	0.00309362	0.0327416	DeEdgeR
GLYMA.19G202300	41.2991	14.4925	-26.8066	-1.52136	1.8722e-09	8.87702e-08	DeEdgeR
GLYMA.19G213000	3.57905	1.05725	-2.5218	-1.70071	0.0436168	0.22303	DeEdgeR
GLYMA.19G215700	425.181	206.907	-218.274	-1.04847	3.60181e-32	1.71951e-29	DeEdgeR
GLYMA.19G218100	6.42172	1.78465	-4.63707	-1.79736	0.0101067	0.0808324	DeEdgeR
GLYMA.19G249300	2.5769	0.36281	-2.21408	-2.55354	0.0258879	0.157991	DeEdgeR
GLYMA.19G254100	4.80617	0.736858	-4.06931	-2.57801	0.00292331	0.0313601	DeEdgeR
GLYMA.19G255400	33.5132	16.5101	-17.0031	-1.02146	0.000182617	0.0030664	DeEdgeR
GLYMA.19G257300	2.26311	0.35487	-1.90824	-2.35422	0.0470431	0.233939	DeEdgeR
GLYMA.19G257400	9.32694	4.56907	-4.75787	-1.02073	0.0337329	0.188612	DeEdgeR
GLYMA.19G259500	6.76209	2.81464	-3.94744	-1.26059	0.0268725	0.162327	DeEdgeR
GLYMA.19G263200	4.82755	0.722123	-4.10543	-2.66739	0.00427901	0.0420263	DeEdgeR
GLYMA.19G263800	1.30472	0.00718206	-1.29754	-3.45719	0.0371013	0.200739	DeEdgeR
GLYMA.20G001400	445.981	205.839	-240.142	-1.12638	5.59989e-29	2.00234e-26	DeEdgeR
GLYMA.20G006300	1.60363	0.00896583	-1.59467	-3.77374	0.0167576	0.116413	DeEdgeR
GLYMA.20G037800	1.33672	0.00718349	-1.32954	-3.50338	0.03648	0.198435	DeEdgeR
GLYMA.20G037900	9.96337	4.57672	-5.38665	-1.12006	0.0306578	0.177176	DeEdgeR
GLYMA.20G062000	345.87	165.34	-180.53	-1.08554	5.14968e-21	9.11868e-19	DeEdgeR
GLYMA.20G068000	9.52257	2.86378	-6.65879	-1.6968	0.00172538	0.0205724	DeEdgeR
GLYMA.20G068300	4.88219	1.42722	-3.45497	-1.73347	0.0160181	0.112913	DeEdgeR
GLYMA.20G090500	44.5275	18.6905	-25.8369	-1.26249	9.83962e-08	3.50505e-06	DeEdgeR
GLYMA.20G106000	14.4506	5.3176	-9.13303	-1.43953	0.00045289	0.00668895	DeEdgeR
GLYMA.20G107200	24.7197	11.6106	-13.1091	-1.10151	0.000219662	0.00360392	DeEdgeR
GLYMA.20G116700	63.0467	25.6667	-37.3801	-1.30198	5.5011e-09	2.43082e-07	DeEdgeR
GLYMA.20G119600	29.1609	11.2834	-17.8775	-1.3839	4.3778e-06	0.000113031	DeEdgeR
GLYMA.20G1227002	2.25655	0.354869	-1.90168	-2.37545	0.0448006	0.227033	DeEdgeR
GLYMA.20G124200	705.353	339.662	-365.691	-1.07016	2.90409e-19	4.46102e-17	DeEdgeR
GLYMA.20G130200	4.18719	1.42185	-2.76533	-1.51404	0.0388719	0.207074	DeEdgeR
GLYMA.20G138000	5.15119	0.372245	-4.77894	-3.48943	0.000397136	0.00598532	DeEdgeR
GLYMA.20G138600	15.0563	7.03782	-8.01845	-1.09539	0.00376455	0.038058	DeEdgeR
GLYMA.20G140600	492.363	213.041	-279.322	-1.21911	1.49919e-36	9.60564e-34	DeEdgeR
GLYMA.20G153500	4.50451	1.08442	-3.4201	-1.99394	0.0152486	0.108987	DeEdgeR
GLYMA.20G159700	20.0934	5.00637	-15.087	-1.9992	4.72925e-07	1.48575e-05	DeEdgeR
GLYMA.20G178800	34.9738	16.0593	-18.9145	-1.2217	0.000341208	0.00526294	DeEdgeR
GLYMA.20G185700	6.06572	2.47235	-3.59337	-1.26363	0.0333593	0.187319	DeEdgeR
GLYMA.20G186200	65.0701	18.7899	-46.2802	-1.81925	8.89858e-15	8.77159e-13	DeEdgeR
GLYMA.20G189600	8.67115	3.54038	-5.13077	-1.27016	0.0123038	0.0934393	DeEdgeR
GLYMA.20G196000	1.32161	0.00718266	-1.31443	-3.50654	0.0345609	0.191417	DeEdgeR
GLYMA.U002700	28.011	5.05431	-22.9567	-2.49737	8.60816e-12	5.71082e-10	DeEdgeR
GLYMA.U006000	11.8983	5.28731	-6.61103	-1.16474	0.00721429	0.0629457	DeEdgeR
GLYMA.U025800	18.9192	6.73259	-12.1866	-1.49534	5.02296e-05	0.000995495	DeEdgeR
GLYMA.U027100	12.8763	1.48506	-11.3912	-3.09208	1.44861e-07	4.99576e-06	DeEdgeR
GLYMA.U0285001	9.23869	4.57166	-4.66703	-1.00995	0.0371759	0.200942	DeEdgeR
GLYMA.U0358002	9.19754	2.86107	-6.33648	-1.64803	0.00330737	0.0344571	DeEdgeR
GLYMA.U041300	109.341	44.6254	-64.7154	-1.31535	5.84528e-13	4.5469e-11	DeEdgeR
GLYMA.U042800	1.32161	0.00718266	-1.31443	-3.50654	0.0345609	0.191417	DeEdgeR
