# Supplementary material for: High-Resolution Translatome Analysis Reveals Cortical Cell Programs During Early Soybean Nodulation
Source: Front Plant Sci. 2022 Apr 14;13:820348. doi: 10.3389/fpls.2022.820348 (PMC9048599; doi:10.3389/fpls.2022.820348)
Supplement: Supplementary file 2 [file Data_Sheet_2.xlsx]

## Sheet: 72hai_DEGs
Description	72hpi gene count	72hpi gene list
Photosynthesis	17	glyma.11g061300glyma.08g304200glyma.10g243800,glyma.20g150600glyma.06g309000glyma.04g249700,glyma.06g113200glyma.04g174400,glyma.06g204200glyma.06g224200glyma.20g008600glyma.04g020300glyma.15g016300glyma.19g102400glyma.08g218800glyma.07g082000glyma.19g185900
Redox homeostasis	2	glyma.08g118700,glyma.06g193400
Phytohormone action	51	glyma.19g139300glyma.06g043600,glyma.20g128300,glyma.20g130100glyma.06g231800,glyma.10g205100,glyma.12g209000,glyma.13g292300glyma.17g119000glyma.06g069400glyma.19g118700glyma.06g048200,glyma.13g151500glyma.11g057400,glyma.01g152800,glyma.09g218000glyma.15g155600,glyma.09g048300glyma.20g165500glyma.10g204600,glyma.11g082100glyma.02g124200,glyma.04g217600glyma.15g155800glyma.17g092800,glyma.04g179…
Chromatin organisation	5	glyma.11g184900glyma.10g193800glyma.15g111200glyma.03g057400glyma.16g057200
Cell division	3	glyma.12g195900glyma.16g189800glyma.19g235300
RNA biosynthesis	128	glyma.11g047100glyma.03g187900glyma.17g059100,glyma.19g079600,glyma.10g274300,glyma.13g050300glyma.02g297700,glyma.12g197300glyma.14g096800,glyma.13g180200,glyma.10g003100glyma.08g068200,glyma.08g250800,glyma.13g052700,glyma.03g019300,glyma.05g050700,glyma.06g205800,glyma.17g132700,glyma.17g081200,glyma.04g043800,glyma.u018000glyma.03g173100,glyma.19g159600,glyma.03g157400,glyma.19g208900,glyma.0…
RNA processing	9	glyma.07g239800glyma.16g117600glyma.16g127200glyma.20g036100,glyma.02g107900glyma.09g229400glyma.15g048400glyma.06g144300glyma.10g240000
Protein biosynthesis	2	glyma.20g183000glyma.16g169800
Protein modification	23	glyma.14g193100glyma.14g035100glyma.15g126600glyma.20g248600glyma.10g195700,glyma.15g155600,glyma.09g048300glyma.18g198000,glyma.07g155800,glyma.18g250500glyma.18g271200glyma.08g275400,glyma.18g205000glyma.07g137000,glyma.14g158600,glyma.14g157800,glyma.07g136900,glyma.06g119200,glyma.04g244100glyma.06g026600glyma.06g307600glyma.02g308600glyma.19g207300
Protein homeostasis	35	glyma.16g098700glyma.03g067300glyma.12g189000,glyma.12g188900glyma.10g036000,glyma.02g044300,glyma.12g208600,glyma.10g195500,glyma.06g284600,glyma.07g046400,glyma.05g188900,glyma.11g169600,glyma.18g060500glyma.07g068000glyma.06g181500,glyma.08g229700glyma.04g190900glyma.06g061400glyma.19g251500glyma.06g181500glyma.09g058300,glyma.08g166200,glyma.08g162400,glyma.15g260600glyma.02g028000,glyma.02g0…
Cellular respiration	2	glyma.01g221400glyma.09g198100
Cytoskeleton organisation	4	glyma.15g219900glyma.12g215400glyma.04g177100glyma.17g051700
Cell wall organisation	33	glyma.05g019100,glyma.09g039900,glyma.11g003300glyma.15g155600,glyma.09g048300glyma.18g283600glyma.02g031400glyma.17g141700,glyma.19g145700,glyma.02g086800,glyma.06g319000,glyma.09g077100,glyma.19g212400,glyma.11g032700,glyma.05g226000glyma.17g036100,glyma.17g137400,glyma.01g138600glyma.06g026300glyma.17g110200,glyma.13g161200glyma.15g157300glyma.10g044900glyma.14g035100glyma.18g181700,glyma.06g0…
Vesicle trafficking	4	glyma.13g331800,glyma.06g200600glyma.16g084100glyma.18g207100
Protein translocation	1	glyma.04g159100
Solute transport	81	glyma.17g060400,glyma.01g219100glyma.08g216500glyma.19g016700,glyma.06g269300,glyma.12g135300glyma.14g025800glyma.05g153000glyma.06g111600,glyma.06g111900,glyma.06g111700,glyma.04g250900,glyma.15g049800,glyma.14g148100,glyma.09g284000,glyma.06g200200,glyma.06g111800,glyma.06g112000,glyma.06g123200,glyma.06g112100,glyma.20g001700glyma.20g068300glyma.05g121300,glyma.05g121400,glyma.08g076100glyma.1…
Nutrient uptake	10	glyma.11g057400,glyma.01g152800,glyma.09g218000glyma.19g207300glyma.08g284000glyma.06g109200glyma.01g204600,glyma.16g153400glyma.18g191900glyma.20g068300
External stimuli response	26	glyma.13g153400,glyma.12g184800,glyma.13g316500glyma.08g300500,glyma.18g120000,glyma.02g106800glyma.18g050800glyma.16g092700,glyma.03g081700glyma.04g000600,glyma.02g311000glyma.06g269300,glyma.12g135300glyma.17g136500,glyma.11g028900glyma.16g127200glyma.10g218900,glyma.20g172900glyma.10g195700glyma.16g214300,glyma.08g192900,glyma.16g136900,glyma.02g076900,glyma.12g027100glyma.18g027700glyma.15g20…
Multi-process regulation	13	glyma.09g143000,glyma.20g157000glyma.15g054000glyma.09g042900,glyma.07g246200,glyma.01g236800glyma.10g038900glyma.03g128100,glyma.19g092000glyma.09g270900,glyma.01g049500glyma.14g051800glyma.14g051800
Plant reproduction	3	glyma.13g050300glyma.02g045500glyma.17g100400
Carbohydrate metabolism	2	glyma.05g190900glyma.19g227800
Amino acid metabolism	5	glyma.14g195000glyma.16g118800glyma.09g004200glyma.11g170100glyma.06g235900
Lipid metabolism	16	glyma.15g042500,glyma.10g291700glyma.16g142200glyma.18g170300glyma.08g314700,glyma.18g099500glyma.09g111900glyma.19g218100glyma.08g362700,glyma.03g159000glyma.07g115500glyma.08g194900,glyma.08g195000glyma.14g018600,glyma.02g295000glyma.17g242900
Enzyme classification	139	glyma.15g134200,glyma.10g177100,glyma.20g213100glyma.11g069500,glyma.11g236800,glyma.20g172600glyma.03g237300,glyma.13g075900,glyma.15g026400glyma.04g244200,glyma.15g245300,glyma.09g186500,glyma.20g159700,glyma.07g150900,glyma.06g119100,glyma.09g032200,glyma.08g326900,glyma.09g186000,glyma.10g115500,glyma.13g285300,glyma.08g050400,glyma.10g036100,glyma.17g007200,glyma.14g058700,glyma.13g261800,gl…
Nucleotide metabolism	1	glyma.02g135000
Coenzyme metabolism	7	glyma.19g139300glyma.12g135000,glyma.06g269700glyma.10g144300glyma.18g223700glyma.11g036300,glyma.01g206800
Polyamine metabolism	4	glyma.04g020200glyma.13g211700,glyma.17g070500glyma.18g056200
Secondary metabolism	15	glyma.18g000600,glyma.02g283400,glyma.14g031200glyma.08g109400,glyma.09g075200glyma.02g105000glyma.08g066800glyma.07g193400,glyma.13g183500,glyma.04g121700,glyma.06g270400,glyma.18g225000,glyma.18g225100glyma.10g176600,glyma.18g267500

## Sheet: 96hpi_DEGs
Description	96hpi gene count	96hpi gene list
Photosynthesis	6	glyma.11g245400,glyma.06g224200,glyma.09g087700,glyma.19g263800,glyma.04g055400,glyma.03g185500
Redox homeostasis	9	glyma.04g107600,glyma.07g139800,glyma.07g139600,glyma.08g175200,glyma.11g198500,glyma.07g139900,glyma.07g139700,glyma.03g236300,glyma.20g012500
Phytohormone action	36	glyma.06g284100,glyma.12g121800,glyma.13g292400,glyma.12g208900,glyma.12g209000,glyma.13g292300glyma.02g282300glyma.06g069400glyma.13g151500glyma.17g244700,glyma.01g152800,glyma.14g080700glyma.16g170400glyma.06g288600glyma.13g276200glyma.13g348600,glyma.14g203100,glyma.08g345100glyma.13g219200glyma.u027100glyma.14g128200,glyma.06g072100glyma.04g046900glyma.01g190600glyma.18g241000glyma.16g115000g…
Chromatin organisation	1	glyma.08g286100
Cell division	3	glyma.11g048400glyma.11g198100glyma.19g155400
RNA biosynthesis	125	glyma.03g187900glyma.12g038700glyma.19g079600glyma.11g025900glyma.06g110800,glyma.19g216700,glyma.12g197300,glyma.10g038500,glyma.08g146900glyma.13g180200glyma.17g101300,glyma.19g034500,glyma.10g240500,glyma.14g019300glyma.07g226800,glyma.12g081700,glyma.19g174200,glyma.01g086800,glyma.11g192400,glyma.03g173200,glyma.02g311100,glyma.14g066500,glyma.19g174000,glyma.02g297600,glyma.02g029100glyma.0…
RNA processing	0
Protein biosynthesis	1	glyma.15g256900
Protein modification	23	glyma.02g226200glyma.15g057100glyma.14g035100glyma.13g059900glyma.05g126400,glyma.18g198000,glyma.03g096600,glyma.05g170600glyma.u027100glyma.16g119800,glyma.08g275400glyma.20g119600glyma.06g043200,glyma.07g201700glyma.14g158600,glyma.06g119200,glyma.04g244100glyma.15g161500,glyma.15g161900glyma.12g164900glyma.10g170900glyma.17g023900,glyma.02g153000
Protein homeostasis	34	glyma.20g037900glyma.07g200000,glyma.08g068700,glyma.04g208000glyma.17g187300,glyma.16g037600glyma.02g196300,glyma.19g200200,glyma.03g202600,glyma.19g199300glyma.13g326700glyma.04g074800,glyma.02g228800glyma.02g249100glyma.08g243300,glyma.16g009600,glyma.08g229700,glyma.17g116300glyma.04g190900glyma.06g278000,glyma.12g131500glyma.16g018900,glyma.19g251500glyma.06g114200,glyma.08g166200,glyma.08g1…
Cellular respiration	4	glyma.02g198800glyma.05g117200glyma.11g235000,glyma.02g259700
Cytoskeleton organisation	4	glyma.05g210800glyma.08g032400glyma.06g187100glyma.11g218200
Cell wall organisation	17	glyma.07g254100glyma.02g009900,glyma.02g124800,glyma.06g319000,glyma.09g077100,glyma.10g009000,glyma.02g008400glyma.09g232000,glyma.05g068800glyma.14g217000glyma.15g157300glyma.20g049800glyma.14g035100glyma.06g195000glyma.13g166700,glyma.17g210500,glyma.07g031200
Vesicle trafficking	8	glyma.08g186000glyma.09g189000glyma.05g223200,glyma.12g149600glyma.14g198500,glyma.06g200600glyma.08g194200glyma.19g200500
Protein translocation	1	glyma.11g005900
Solute transport	56	glyma.12g040300glyma.11g048300glyma.18g154200glyma.17g015500,glyma.15g105900glyma.08g225700glyma.06g123300,glyma.16g167300,glyma.06g246000,glyma.15g049700glyma.20g068300glyma.15g036300glyma.05g121600,glyma.11g083300,glyma.08g076100glyma.17g115600,glyma.13g203400,glyma.04g092100,glyma.18g271800glyma.12g133400glyma.10g296100glyma.01g174400,glyma.11g066500,glyma.02g058000glyma.11g195200glyma.06g0043…
Nutrient uptake	13	glyma.17g244700,glyma.01g152800,glyma.14g080700glyma.02g153000glyma.11g195200glyma.06g109200glyma.16g033800,glyma.10g231600glyma.15g251300,glyma.08g175400glyma.06g074100glyma.15g262400glyma.20g068300
External stimuli response	22	glyma.06g110800glyma.05g015900,glyma.16g040000glyma.02g311000glyma.19g216700glyma.02g135500glyma.19g263200glyma.16g199000,glyma.09g147200glyma.16g137300,glyma.16g085400,glyma.11g160500,glyma.06g267300,glyma.16g136000,glyma.06g268500,glyma.02g076900,glyma.09g057000,glyma.12g027100,glyma.12g132200glyma.18g027700glyma.05g198000glyma.08g079200
Multi-process regulation	17	glyma.09g143000,glyma.16g196000,glyma.17g242100glyma.07g076400,glyma.03g016300,glyma.18g225300,glyma.03g015800,glyma.03g015900,glyma.03g016400glyma.07g044900glyma.19g092000glyma.11g157200,glyma.17g128900,glyma.04g136200,glyma.05g047100,glyma.04g136600glyma.07g163200
Plant reproduction	3	glyma.11g080000glyma.02g311100glyma.11g026100
Carbohydrate metabolism	2	glyma.10g176900glyma.07g126600
Amino acid metabolism	0
Lipid metabolism	11	glyma.13g038600glyma.07g030000,glyma.08g212900glyma.07g151300glyma.19g218100glyma.02g267100,glyma.15g259900glyma.18g251700glyma.14g081400,glyma.14g081300glyma.12g084000
Enzyme classification	127	glyma.10g177100glyma.07g142500,glyma.20g192900glyma.13g075900,glyma.05g098600glyma.04g244200,glyma.13g051600,glyma.06g128200,glyma.20g159700,glyma.09g269200,glyma.06g119100,glyma.09g032200,glyma.01g068200,glyma.10g036100,glyma.07g176800,glyma.02g268400,glyma.20g189600,glyma.03g030800,glyma.07g236100,glyma.10g116200,glyma.14g128400,glyma.13g265300,glyma.03g085000,glyma.20g153400,glyma.10g234700,gl…
Nucleotide metabolism	0
Coenzyme metabolism	8	glyma.09g152100glyma.10g117900glyma.02g218300glyma.10g003200glyma.11g176200glyma.10g251500glyma.20g062000,glyma.01g206800
Polyamine metabolism	1	glyma.13g211700
Secondary metabolism	5	glyma.12g197400glyma.18g000600glyma.15g058800glyma.07g193400glyma.10g176600

## Sheet: Transcription factors
72hai_DEGs (Transcription factors)
RNA biosynthesis.transcriptional regulation.transcription factor (bHLH)	19	glyma.18g246000,glyma.07g185300,glyma.03g105700,glyma.06g165700,glyma.19g021400,glyma.07g027300,glyma.09g183500,glyma.02g147800,glyma.08g009100,glyma.02g217800,glyma.14g088400,glyma.12g122800,glyma.17g236100,glyma.07g051500,glyma.01g198100,glyma.13g040100,glyma.16g147200,glyma.07g153600,glyma.01g095500
RNA biosynthesis.transcriptional regulation.AP2/ERF transcription factor superfamily.transcription factor (ERF)	17	glyma.03g162600,glyma.07g091100,glyma.05g186700,glyma.09g184800,glyma.06g148400,glyma.03g094700,glyma.03g112800,glyma.10g036600,glyma.20g195900glyma.04g084000,glyma.14g146100,glyma.10g239300,glyma.06g295300,glyma.06g085700,glyma.19g035100,glyma.06g058400,glyma.14g070000
RNA biosynthesis.transcriptional regulation.transcription factor (MADS/AGL)	10	glyma.08g068200,glyma.08g250800,glyma.13g052700,glyma.03g019300,glyma.05g050700,glyma.06g205800,glyma.17g132700,glyma.17g081200,glyma.04g043800,glyma.u018000
RNA biosynthesis.transcriptional regulation.transcription factor (C2H2-ZF)	9	glyma.03g173100,glyma.19g159600,glyma.03g157400,glyma.19g208900,glyma.05g063200,glyma.05g177700,glyma.02g297600,glyma.02g029100,glyma.19g214600
RNA biosynthesis.transcriptional regulation.MYB transcription factor superfamily.transcription factor (MYB-related)	7	glyma.11g069100,glyma.06g309200,glyma.08g330900,glyma.05g013000,glyma.16g138500,glyma.01g176100,glyma.17g121000
RNA biosynthesis.transcriptional regulation.transcription factor (NAC)	7	glyma.18g261300,glyma.07g271100,glyma.05g192500,glyma.19g002900,glyma.03g164200,glyma.01g046800,glyma.13g274300
RNA biosynthesis.transcriptional regulation.transcription factor (GRAS)	2	glyma.02g297700,glyma.12g197300
96hai_DEGs (Transcription factors)
RNA biosynthesis.transcriptional regulation.transcription factor (bHLH)	15	glyma.07g117600,glyma.03g258100,glyma.10g257500,glyma.05g134400,glyma.10g026000,glyma.20g130200,glyma.20g133600,glyma.08g298700,glyma.11g055300,glyma.11g043700,glyma.01g198100,glyma.01g197900,glyma.12g209900,glyma.02g088100,glyma.18g246200
RNA biosynthesis.transcriptional regulation.AP2/ERF transcription factor superfamily.transcription factor (ERF)	30	glyma.03g162600,glyma.06g163700,glyma.02g132500,glyma.05g015900,glyma.19g163900,glyma.16g040000,glyma.07g212400,glyma.04g201900,glyma.07g113800,glyma.03g112700,glyma.10g119100,glyma.03g112800,glyma.03g111700,glyma.13g122800glyma.01g232000,glyma.09g194800,glyma.01g231000,glyma.17g219700,glyma.04g057700,glyma.01g216000,glyma.05g049900,glyma.03g191800,glyma.17g047300,glyma.16g199000,glyma.09g147200,…
RNA biosynthesis.transcriptional regulation.transcription factor (MADS/AGL)	4	glyma.17g101300,glyma.19g034500,glyma.10g240500,glyma.14g019300
RNA biosynthesis.transcriptional regulation.transcription factor (C2H2-ZF)	11	glyma.07g226800,glyma.12g081700,glyma.19g174200,glyma.01g086800,glyma.11g192400,glyma.03g173200,glyma.02g311100,glyma.14g066500,glyma.19g174000,glyma.02g297600,glyma.02g029100
RNA biosynthesis.transcriptional regulation.MYB transcription factor superfamily.transcription factor (MYB-related)	13	glyma.12g104600,glyma.12g104800,glyma.06g300200,glyma.06g300100,glyma.19g257400,glyma.12g104500,glyma.06g300000,glyma.06g036800,glyma.08g029400,glyma.02g055900,glyma.06g051900,glyma.16g138500,glyma.12g042900
RNA biosynthesis.transcriptional regulation.transcription factor (NAC)	3	glyma.05g192500,glyma.13g315300,glyma.19g259500
RNA biosynthesis.transcriptional regulation.transcription factor (GRAS)	5	glyma.06g110800,glyma.19g216700,glyma.12g197300,glyma.10g038500,glyma.08g146900

## Sheet: Phytohormone
72hai_DEGs (Phytohormone-related)
Auxin	5	glyma.08g038600,glyma.17g189700,glyma.18g241000,glyma.10g189100,glyma.01g157700
Brassinosteroid	2	glyma.06g039100,glyma.14g127400
Cytokinin	4	glyma.10g089000,glyma.15g007400,glyma.07g030100,glyma.13g104700
Ehylene	1	glyma.08g030100
Gibberellin	2	glyma.15g012100,glyma.13g361700
Jasmonic acid	1	glyma.04g035000
Strigolactone	1	glyma.01g073200
96hai_DEGs (Phytohormone-related)
Auxin	5	glyma.14g128200,glyma.06g072100,glyma.01g190600,glyma.18g241000,glyma.16g115000
Brassinosteroid	0
Cytokinin	4	glyma.07g015600,glyma.13g354700,glyma.03g133300,glyma.17g054600
Ehylene	1	glyma.11g045600
Gibberellin	1	glyma.15g012100
Jasmonic acid	3	glyma.18g251700,glyma.12g087200,glyma.01g112400
Strigolactone	0
* Red indicate common gene
