# Supplementary material for: High-Resolution Translatome Analysis Reveals Cortical Cell Programs During Early Soybean Nodulation
Source: Front Plant Sci. 2022 Apr 14;13:820348. doi: 10.3389/fpls.2022.820348 (PMC9048599; doi:10.3389/fpls.2022.820348)
Supplement: Supplementary file 3 [file Data_Sheet_3.xlsx]

## Sheet: GroupA
Gene	48hai_root hair (Libault et al., 2010b)	48hai_root (Hayashi et al., 2012)	72hai_TRAP-seq	96hai_TRAP-seq	Gene function
GLYMA.05G051400	7.35265	32.3609	9.49826	7.20454
GLYMA.08G120100	6.56739	28.3609	4.66681	5.73526
GLYMA.13G168500	6.11753	30.9459	3.55626	4.64281
GLYMA.14G053600	6.04649	3.85552	2.36091	1.94145
GLYMA.15G012100	5.62158	3.53606	1.35056	3.08331
GLYMA.02G259300	5.52483	1.64298	2.12529	2.20648
GLYMA.02G311000	5.35854	2.15755	2.18713	2.42082	GmNIN-2a
GLYMA.01G028500	5.14353	3.30441	1.45508	1.47042	GmENOD40a
GLYMA.09G187000	4.967	30.9459	3.84551	4.95991	PLAC8 family
GLYMA.10G177100	4.87078	30.0979	6.9889	7.74682	Berberine and berberine like
GLYMA.06G319000	4.87078	0.665697	4.12722	3.63802	Pectinesterase
GLYMA.17G066800	4.71324	2.72459	5.30734	2.54241
GLYMA.08G054000	4.5061	3.83562	2.58331	1.80435	Tubulin C-terminal domain
GLYMA.09G149800	4.33473	3.6657	2.26672	2.27678	Protein kinase domain
GLYMA.20G191200	4.10026	31.1683	5.74601	5.12374	Globin
GLYMA.01G174400	4.10026	29.3609	5.87832	6.71231	Sugar (and other) transporter
GLYMA.19G251500	4.05499	0.558781	1.43438	1.15739
GLYMA.08G029400	4.03661	2.81544	0.979653	1.1272	Myb-like DNA-binding domain
GLYMA.08G162400	4.0128	32.3306	8.17021	9.19155
GLYMA.01G241900	3.7956	27.776	2.71285	5.45207
GLYMA.08G229700	3.71324	31.8204	4.05204	3.66893
GLYMA.08G180600	3.71324	31.1683	1.24422	0.860676	Aminotransferase class I and II
GLYMA.04G244200	3.71324	30.3609	5.11824	7.42504	non-haem dioxygenase in morphine synthesis N-terminal
GLYMA.10G082800	3.6581	2.72014	1.11552	0.706515	CCAAT-binding transcription factor (CBF-B/NF-YA) subunit B
GLYMA.11G036700	3.6581	1.25066	2.73934	3.45719	D-mannose binding lectin
GLYMA.11G244800	3.59776	3.12513	1.99704	2.68188	Pectate lyase
GLYMA.04G000600	3.5061	1.59684	1.34826	0.709116	PB1 domain
GLYMA.20G153400	3.47223	0.665697	2.22318	1.51564	2OG-Fe(II) oxygenase superfamily
GLYMA.01G037100	3.33473	28.776	6.00611	7.64194	Putative peptidoglycan binding domain
GLYMA.09G231800	3.14353	28.776	6.5953	4.81511	Glycosyl hydrolase family 9
GLYMA.02G204500	3.12467	3.25066	2.19557	2.05942	Plastocyanin-like domain
GLYMA.14G035100	3.0128	3.25066	3.65333	4.74285
GLYMA.14G001600	2.99914	1.38559	1.35304	1.14315	PB1 domain
GLYMA.18G000600	2.92114	3.47305	3.85668	2.92324	Squalene/phytoene synthase
GLYMA.18G018900	2.82016	26.776	3.30621	3.63531	STAS domain
GLYMA.07G230300	2.82016	1.08073	0.6268	0.768829
GLYMA.17G054500	2.6581	0.945804	0.992319	0.745274	Cytokinin dehydrogenase 1, FAD and cytokinin binding
GLYMA.02G195000	2.6581	1.33462	0.662058	0.32074	CCAAT-binding transcription factor (CBF-B/NF-YA) subunit B
GLYMA.17G133400	2.59776	29.0979	2.43402	2.52681	PA domain
GLYMA.09G129700	2.59776	28.3609	5.25205	4.11226	Domain of unknown function DUF21
GLYMA.10G198700	2.59776	2.98762	1.67588	1.39298
GLYMA.06G184400	2.59776	0.888089	4.26994	7.34182	Protein kinase domain
GLYMA.05G222600	2.42364	2.6043	0.757155	0.95583	Myb-like DNA-binding domain
GLYMA.18G060300	2.33617	0.0759805	0.476889	0.297697	ZIP Zinc transporter
GLYMA.10G135500	2.33473	29.776	2.03911	3.14525
GLYMA.08G166200	2.33473	28.3609	4.84085	5.22338	Xylanase inhibitor N-terminal
GLYMA.17G070500	2.21064	1.98762	1.03683	0.579361	Adenosylmethionine decarboxylase
GLYMA.03G125400	2.18417	1.54017	0.843939	0.989698	Serine carboxypeptidase
GLYMA.04G244100	2.0128	30.0979	1.73031	3.64435	Wall-associated receptor kinase galacturonan-binding
GLYMA.06G047300	2.0128	4.91362	0.910012	1.68222
GLYMA.06G269300	2.0128	2.36614	1.30629	0.955788	ABC transporter transmembrane region
GLYMA.03G160100	1.92114	2.75316	0.561204	1.82097	Cytochrome P450
GLYMA.12G083500	1.92114	0.0282666	0.807382	0.45151
GLYMA.02G047000	1.75121	0.524244	0.744545	0.254556	Rhodanese-like domain
GLYMA.13G081000	1.75121	0.780807	0.55082	0.269591	EamA-like transporter family
GLYMA.13G298400	1.6581	1.79815	0.540964	0.490942	alpha/beta hydrolase fold
GLYMA.04G101400	1.61628	1.09019	0.419191	0.258983	Protein phosphatase 2C
GLYMA.13G177100	1.59776	30.4764	4.4884	5.77141
GLYMA.17G210500	1.55857	26.776	3.83586	3.64086
GLYMA.17G216800	1.55857	0.755894	0.303962	0.506244
GLYMA.08G076000	1.5061	0.0605561	0.672308	0.273629	VIT family
GLYMA.07G272600	1.33617	1.40266	0.457495	0.980284	POT family
GLYMA.18G091300	1.33617	0.301208	1.0508	0.782358	NAD dependent epimerase/dehydratase family
GLYMA.08G275400	1.33617	3.25066	1.63646	1.14247	Legume lectin domain
GLYMA.10G036100	1.33617	1.25066	1.00873	1.74492	non-haem dioxygenase in morphine synthesis N-terminal
GLYMA.13G371400	1.15246	0.641449	0.411167	0.402601	Cytochrome P450
GLYMA.14G087200	1.11378	1.33051	0.4465	0.39512	Gibberellin regulated protein
GLYMA.16G165600	1.09106	0.450958	0.610386	0.816851
GLYMA.16G060900	1.05984	1.98762	1.79822	0.632748	Cupin
GLYMA.20G193800	1.05238	0.473051	0.421894	0.341012
GLYMA.16G008200	1.02805	0.987625	0.956367	0.416144	GRAS domain family
GLYMA.11G051600	0.921136	0.216389	0.665629	0.714111	GH3 auxin-responsive promoter
GLYMA.10G136700	0.921136	1.98762	1.72976	0.763048	F-box domain
GLYMA.09G032200	0.921136	1.25066	1.17324	1.27014	2OG-Fe(II) oxygenase superfamily
GLYMA.03G187200	0.921136	1.12513	0.930438	1.59796	UDP-glucoronosyl and UDP-glucosyl transferase
GLYMA.07G080300	0.921136	0.343768	0.382122	0.77817	TCP family transcription factor
GLYMA.11G208700	0.903214	0.402662	0.324344	0.233885
GLYMA.09G168800	0.888714	0.297965	0.665378	0.507695	PPR repeat
GLYMA.17G233200	0.830938	0.146823	0.38045	0.334115	Kinesin motor domain
GLYMA.03G202100	0.8216	0.366136	0.486332	0.210274
GLYMA.14G010000	0.8216	0.609113	0.565581	0.306563	CCAAT-binding transcription factor (CBF-B/NF-YA) subunit B
GLYMA.13G228300	0.812611	0.103818	0.380847	0.562054
GLYMA.17G158900	0.795605	0.163196	0.726027	0.483231	bZIP transcription factor
GLYMA.06G041300	0.769133	0.7495	0.612816	0.545351	Transferase family
GLYMA.02G221100	0.751211	0.343768	0.740063	0.557318	Rpp14/Pop5 family
GLYMA.19G057200	0.751211	1.83562	0.3343	0.405438	Aldose 1-epimerase
GLYMA.14G162000	0.751211	0.0171689	0.387159	0.308946
GLYMA.12G056000	0.738272	0.0967463	0.456477	0.271705	Protein kinase domain
GLYMA.18G275500	0.708142	0.484456	0.322503	0.185649
GLYMA.14G058100	0.698743	0.665697	0.673062	0.73631
GLYMA.02G099200	0.698743	0.348081	0.275123	0.157886	Allene oxide cyclase
GLYMA.15G122100	0.692317	0.215531	0.413759	0.370247	X8 domain
GLYMA.10G153900	0.684097	0.490793	0.256606	0.146688	PLAT/LH2 domain
GLYMA.18G209600	0.658101	0.3202	0.298237	0.168005	D-ala D-ala ligase C-terminus
GLYMA.14G031000	0.654703	0.161187	0.397238	0.210584	Glutathione S-transferase, C-terminal domain
GLYMA.10G205500	0.649331	0.240391	0.261971	0.219252
GLYMA.16G180600	0.638736	0.383926	0.282106	0.174203
GLYMA.19G113500	0.635733	0.241889	0.503487	0.202704	Glycosyl hydrolase family 3 N terminal domain
GLYMA.19G196900	0.604662	0.122554	0.602696	0.328534	Enoyl-(Acyl carrier protein) reductase
GLYMA.03G216100	0.577181	0.00422112	0.593199	0.215964	Glycosyl hydrolase family 9
GLYMA.17G099100	0.577181	0.498586	0.479509	0.397177	TCP family transcription factor
GLYMA.13G333100	0.54694	2.40266	1.09897	1.57431
GLYMA.01G210500	0.528818	0.791227	1.18019	0.694533	POT family
GLYMA.14G205600	0.516745	0.354767	0.243237	0.195205	AP2 domain
GLYMA.14G222000	0.488176	0.066576	0.393308	0.220166	Protein kinase domain
GLYMA.14G003200	0.463663	0.123987	0.24634	0.15964	Coproporphyrinogen III oxidase
GLYMA.13G107900	0.461704	1.03767	0.48459	0.452482
GLYMA.14G223400	0.449384	0.212591	0.532348	0.315189
GLYMA.08G014300	0.447819	0.483393	0.405743	0.225957	Glutamate-cysteine ligase family 2(GCS2)
GLYMA.02G086200	0.440871	0.259842	0.437746	0.302447
GLYMA.06G125100	0.43347	0.250659	0.390869	0.302739	AP2 domain
GLYMA.07G023500	0.427916	0.0828417	0.29676	0.426948
GLYMA.08G033800	0.423636	0.391522	0.376996	0.242894	Protein phosphatase 2C
GLYMA.08G060300	0.410456	0.0508444	0.533582	0.385614	PB1 domain
GLYMA.08G095800	0.408251	0.148162	0.272978	0.173292	Transcriptional regulator DELLA protein N terminal
GLYMA.18G155100	0.392757	0.262937	0.596184	0.2626
GLYMA.05G165300	0.375433	0.0632629	0.378846	0.190776	Protein of unknown function (DUF1296)
GLYMA.08G220500	0.374647	0.165997	0.303508	0.486338
GLYMA.08G209100	0.370939	0.0743173	0.402968	0.171629	TLC ATP/ADP transporter
GLYMA.06G127600	0.367882	0.0143915	0.208687	0.153997
GLYMA.11G179000	0.357547	0.623595	0.448241	0.322903	bHLH-MYC and R2R3-MYB transcription factors N-terminal
GLYMA.02G047400	0.336173	0.665697	0.372005	0.442913	Thaumatin family
GLYMA.11G107900	0.336173	0.0674372	0.428306	0.254395	Exostosin family
GLYMA.02G196500	0.336173	0.911173	0.231321	0.462665	Homeobox KN domain
GLYMA.10G192800	0.336173	0.872147	0.444312	0.429398
GLYMA.09G198200	0.336173	0.852575	0.479267	0.513678
GLYMA.19G142600	0.336173	0.055643	0.551171	0.691743
GLYMA.10G139400	0.336173	30.2354	0.64404	0.551554
GLYMA.11G212700	0.336173	0.0406238	0.308577	0.196021	Sucrose synthase
GLYMA.05G023000	0.336173	0.482832	0.303646	0.210464	Low temperature viability protein
GLYMA.20G018200	0.336173	2.25066	0.586294	0.26043
GLYMA.09G045600	0.336173	1.36614	0.832103	0.864994
GLYMA.05G119600	0.336173	1.34377	0.96244	0.338628	Protein kinase domain
GLYMA.14G158300	0.336173	1.18507	0.752298	0.265715
GLYMA.14G206300	0.336173	0.900162	1.41811	0.73502
GLYMA.01G177500	0.336173	0.063032	0.390004	0.553177	Homeobox domain
GLYMA.04G190900	0.336173	26.776	1.3748	1.51831	TAZ zinc finger
GLYMA.05G070600	0.336173	1.25066	0.64237	0.303117	POT family
GLYMA.13G183700	0.336173	0.655204	0.877036	0.568316	Serine carboxypeptidase
GLYMA.06G177800	0.336173	0.125128	1.11162	0.583314
GLYMA.17G225500	0.336173	3.98762	0.402727	0.471509	Spermine/spermidine synthase
GLYMA.06G175200	0.336173	0.640161	0.514292	0.168526	Sieve element occlusion N-terminus
GLYMA.05G003900	0.312714	1.28041	0.571796	0.966483	Raffinose synthase or seed imbibition protein Sip1
GLYMA.18G006700	0.306426	0.355356	0.508989	0.535901	Rubber elongation factor protein (REF)
GLYMA.19G227800	0.303006	1.78117	1.05089	0.802493	Glycosyl transferase family 8
GLYMA.13G299300	0.297699	0.042932	0.278762	0.230516	Protein phosphatase 2C
GLYMA.08G263800	0.29037	0.0729567	0.21967	0.203693
GLYMA.07G189000	0.278458	0.27575	0.298518	0.267741	PB1 domain
GLYMA.20G170200	0.265784	0.627222	0.452618	0.207228
GLYMA.01G217100	0.262173	0.487359	0.260543	0.223068
GLYMA.10G112500	0.256739	0.386721	0.296193	0.223072
GLYMA.03G160000	0.250926	0.257416	0.239995	0.231589
GLYMA.20G111900	0.243064	0.139628	0.493653	0.702816	Amino acid permease
GLYMA.17G126700	0.232462	0.00151906	0.578134	0.273852
GLYMA.15G203700	0.232325	0.172111	0.221098	0.194297	NAF domain
GLYMA.13G362300	0.225749	0.316893	0.640337	0.479734	TLC ATP/ADP transporter
GLYMA.18G244600	0.222516	0.0318244	0.461597	0.315682	AP2 domain
GLYMA.16G071500	0.222353	0.325356	0.489929	0.846272
GLYMA.12G094500	0.218337	0.62115	0.272011	0.169607	bHLH-MYC and R2R3-MYB transcription factors N-terminal
GLYMA.01G233300	0.217992	0.0960471	0.237133	0.156719
GLYMA.18G027100	0.210642	0.781174	0.59987	0.209756
GLYMA.04G194600	0.210642	0.144864	0.571285	0.453365	Metallo-beta-lactamase superfamily
GLYMA.16G040000	0.210642	3.6657	0.827691	1.29817
GLYMA.09G213500	0.204929	0.310602	0.313558	0.188891	Zinc knuckle
GLYMA.04G044000	0.204929	0.00808872	0.333153	0.265587	Natural resistance-associated macrophage protein
GLYMA.08G296700	0.192337	0.0134038	0.445205	0.237679	Eukaryotic porin
GLYMA.08G104200	0.188549	0.0763288	0.609119	0.395919
GLYMA.04G112300	0.18417	0.620467	0.264908	0.1603	CRAL/TRIO, N-terminal domain
GLYMA.14G212000	0.178632	0.510722	0.442083	0.178761
GLYMA.03G192100	0.178632	0.448598	0.518551	0.281236	Transcriptional activator
GLYMA.02G282000	0.150618	0.0853213	0.254418	0.169451	Flavin containing amine oxidoreductase
GLYMA.20G032400	0.143528	0.944232	0.525434	0.180028
GLYMA.01G204600	0.143528	0.604296	1.4302	0.566831	Glutamate/Leucine/Phenylalanine/Valine dehydrogenase
GLYMA.01G225800	0.131059	0.119607	0.40074	0.3981
GLYMA.19G022800	0.123179	0.140605	0.345827	0.319299	RecF/RecN/SMC N terminal domain
GLYMA.04G195300	0.119855	0.698487	0.381691	0.2545	CBS domain
GLYMA.10G267700	0.113781	0.842574	0.365027	0.807048	MatE
GLYMA.06G095700	0.113781	0.665697	0.307013	0.220601	K-box region
GLYMA.01G203300	0.109745	0.189258	0.448305	0.623975
GLYMA.20G094500	0.103512	0.476663	0.271048	0.300607	Glycosyl transferase family 8
GLYMA.15G178400	0.10281	0.45711	0.419994	0.570925	Aldehyde dehydrogenase family
GLYMA.10G268300	0.099134	0.729827	0.594341	0.162536	Phosphatidyl serine synthase
GLYMA.08G130400	0.0969856	0.200734	0.425233	0.260451
GLYMA.16G116200	0.0731388	0.414158	0.522951	0.546828
GLYMA.04G198500	0.0686929	0.636225	0.552609	0.687878	Sugar efflux transporter for intercellular exchange
GLYMA.10G221500	0.0605388	0.335856	0.682619	0.249948
GLYMA.11G075500	0.059333	0.0221275	0.289893	0.455759	linker histone H1 and H5 family
GLYMA.13G080800	0.0514437	0.528193	0.34146	0.216458
GLYMA.18G073400	0.0433915	0.2444	0.252946	0.327076	Phosphoribulokinase / Uridine kinase family
GLYMA.13G237500	0.0407173	0.18027	0.47441	0.160063
GLYMA.01G159700	0.0378319	0.112304	0.458031	0.209124
GLYMA.01G043300	0.0366129	0.765232	1.07634	1.45622
GLYMA.08G171800	0.0327811	0.126085	0.351662	0.168523
GLYMA.05G234700	0.0274205	0.196971	0.260607	0.186804	XAP5, circadian clock regulator
GLYMA.10G243000	0.0142451	0.00788345	0.317314	0.144381
GLYMA.17G234000	0.0128017	2.40266	2.7738	0.916718

## Sheet: GroupB
Gene	48hai_root hair (Libault et al., 2010b)	48hai_root (Hayashi et al., 2012)	72hai_TRAP-seq	96hai_TRAP-seq	Gene function
GLYMA.12G027100	N.A	30.3609	1.27411	2.08695
GLYMA.06G119200	N.A	29.776	4.91934	7.96446
GLYMA.02G092600	N.A	29.3609	2.68811	3.45366	Domain of unknown function (DUF588)
GLYMA.15G138800	N.A	28.776	2.42378	1.64714	WD domain, G-beta repeat
GLYMA.04G185100	N.A	28.3609	0.794705	0.627676
GLYMA.15G048400	N.A	28.3609	2.3109	2.14136	XS domain
GLYMA.17G081200	N.A	27.776	1.52018	0.611921	SRF-type transcription factor (DNA-binding and dimerisation domain)
GLYMA.02G206300	N.A	26.776	0.958909	0.422657
GLYMA.06G183800	N.A	26.776	0.758662	0.560581	U-box domain
GLYMA.15G260600	N.A	26.776	5.10684	6.01888	Xylanase inhibitor N-terminal
GLYMA.16G216800	N.A	26.776	2.92788	4.15362	Nucleotide-diphospho-sugar transferase
GLYMA.11G250200	N.A	6.58456	0.74392	0.743855	Cytochrome P450
GLYMA.10G194800	N.A	3.98762	1.60492	1.26822	Seed dormancy control
GLYMA.19G162900	N.A	3.42058	0.843836	1.57105	Protein of unknown function DUF260
GLYMA.10G086800	N.A	3.25066	0.253926	0.152061
GLYMA.09G062500	N.A	2.47305	2.82018	2.48496	Protein tyrosine kinase
GLYMA.06G295300	N.A	2.25066	1.15356	0.678498	AP2 domain
GLYMA.02G130500	N.A	2.12513	0.717772	0.358909
GLYMA.06G019500	N.A	1.31777	0.617836	0.219211	Transmembrane amino acid transporter protein
GLYMA.09G036800	N.A	1.30955	1.92985	0.850061
GLYMA.08G250600	N.A	1.25066	1.33271	1.47099
GLYMA.17G220900	N.A	1.25066	1.64091	0.516511
GLYMA.11G183400	N.A	1.22512	0.639441	0.41191
GLYMA.18G018100	N.A	1.21002	0.785439	0.507454	Trehalose-phosphatase
GLYMA.11G207300	N.A	1.11315	1.02056	0.435982	Salt stress response/antifungal
GLYMA.05G188900	N.A	0.987625	1.04833	0.328448	Ring finger domain
GLYMA.04G086700	N.A	0.953273	0.512829	0.323485
GLYMA.07G086200	N.A	0.945804	0.501877	0.632668	Flavin-binding monooxygenase-like
GLYMA.01G195800	N.A	0.753159	0.86064	0.956097	bZIP transcription factor
GLYMA.06G310700	N.A	0.751426	0.973614	0.295709	EamA-like transporter family
GLYMA.10G176600	N.A	0.665697	3.30335	4.98115	Dimerisation domain
GLYMA.12G197300	N.A	0.665697	1.37948	1.3516	GRAS domain family
GLYMA.14G043300	N.A	0.665697	1.08074	0.986574	Leucine rich repeat
GLYMA.19G260900	N.A	0.665697	0.289699	0.196982
GLYMA.17G091100	N.A	0.534452	0.751077	0.560823
GLYMA.02G025700	N.A	0.530767	0.625416	0.606321
GLYMA.18G213300	N.A	0.431231	0.995399	0.272898	Protein of unknown function, DUF599
GLYMA.03G244400	N.A	0.254871	0.870151	1.17647	Transferase family
GLYMA.18G104100	N.A	0.250659	0.849428	0.476802	Transferase family
GLYMA.09G276800	N.A	0.151123	0.844338	0.585612	Permease family
GLYMA.05G066600	N.A	0.0376653	0.923431	0.414209	Amino acid permease
GLYMA.20G230800	-0.00086177	1.84323	0.341654	0.493932	Hpt domain
GLYMA.02G169600	-0.0117501	0.115499	0.417767	0.260872	Helicase conserved C-terminal domain
GLYMA.13G346300	-0.0199706	0.356492	0.293641	0.239178
GLYMA.15G158800	-0.022817	0.0190774	0.271902	0.1633	Helicase conserved C-terminal domain
GLYMA.02G303300	-0.0263969	0.783474	0.393736	0.212041	Raffinose synthase or seed imbibition protein Sip1
GLYMA.19G069200	-0.0337764	0.116358	0.381234	0.406328	Protein phosphatase 2C
GLYMA.05G229300	-0.0393359	0.485124	0.525239	0.579599	AUX/IAA family
GLYMA.02G233700	-0.0399753	0.243241	0.660785	0.231154
GLYMA.20G148900	-0.0409844	0.435399	0.624034	0.23049
GLYMA.20G217700	-0.0423384	0.425338	0.316006	0.1856
GLYMA.02G242400	-0.0423384	0.0684557	0.328636	0.152859
GLYMA.11G192900	-0.0471554	0.635743	0.31362	0.416011
GLYMA.13G079900	-0.0710022	0.37619	0.377359	0.285154	AMP-binding enzyme
GLYMA.10G142700	-0.0788643	0.0642459	0.503319	0.265153	Proteolipid membrane potential modulator
GLYMA.12G220000	-0.0788643	0.333121	0.569872	0.285705
GLYMA.08G333400	-0.0788643	0.204723	0.265901	0.283833	Uracil phosphoribosyltransferase
GLYMA.16G199400	-0.0827793	0.0968122	0.256648	0.265478	Protein kinase domain
GLYMA.18G280500	-0.09358	0.161654	0.4174	0.220034
GLYMA.02G033500	-0.104399	0.269768	0.287005	0.258212
GLYMA.19G217700	-0.107433	1.04573	0.637328	0.320073	Raffinose synthase or seed imbibition protein Sip1
GLYMA.10G176200	-0.108612	0.0982214	0.229125	0.160777
GLYMA.15G267700	-0.111286	0.588529	0.274392	0.225132	MFS/sugar transport protein
GLYMA.04G205400	-0.123258	0.554665	0.378291	0.315108	Protein kinase domain
GLYMA.10G205600	-0.123258	0.493163	0.518794	0.442579	ABC-2 type transporter
GLYMA.02G206500	-0.125731	0.735237	0.314471	0.147273	Autophagy-related protein 11
GLYMA.17G230900	-0.12949	0.364041	0.341152	0.180609
GLYMA.09G136400	-0.133312	0.0745021	0.35566	0.18267	Kinesin motor domain
GLYMA.16G036200	-0.134207	0.127482	0.23761	0.262618	Ribosomal protein L30p/L7e
GLYMA.05G002500	-0.13658	0.364392	0.435171	0.370006	GHMP kinases N terminal domain
GLYMA.04G061500	-0.137758	0.278673	0.523321	0.266919	NAF domain
GLYMA.15G072400	-0.145313	0.0913033	0.518065	0.54291	Aluminium induced protein
GLYMA.15G115100	-0.147643	0.599942	0.255368	0.211838	F-box domain
GLYMA.03G073400	-0.149254	1.6657	0.716415	0.21517
GLYMA.20G214100	-0.149254	0.125128	0.424635	0.301065
GLYMA.05G022200	-0.154813	0.686396	0.467637	0.20145	ATPase family associated with various cellular activities (AAA)
GLYMA.01G005000	-0.159695	0.145166	0.604539	0.424719	Zinc finger C-x8-C-x5-C-x3-H type (and similar)
GLYMA.05G146300	-0.161326	0.725403	0.280458	0.186903
GLYMA.16G036300	-0.163398	0.173843	0.282356	0.153357	Amino acid permease
GLYMA.20G184900	-0.170787	0.191255	0.322385	0.54152
GLYMA.04G123700	-0.174022	0.401697	0.258152	0.201295	Sodium:solute symporter family
GLYMA.12G179200	-0.188248	0.748159	0.417054	0.179841
GLYMA.11G131900	-0.201923	0.402662	1.11979	0.368832	AP2 domain
GLYMA.06G127500	-0.202496	0.23076	0.537851	0.246984	Domain of unknown function (DUF3449)
GLYMA.15G202000	-0.204395	0.416876	0.327908	0.175658	Protein tyrosine kinase
GLYMA.17G092200	-0.205288	0.260484	0.297528	0.155031
GLYMA.15G051200	-0.211315	1.11315	0.357054	0.312566
GLYMA.13G365500	-0.21708	0.103383	0.401625	0.285283	Methyl-CpG binding domain
GLYMA.07G126800	-0.226763	0.235709	0.605195	0.382159	Zinc finger C-x8-C-x5-C-x3-H type (and similar)
GLYMA.16G052000	-0.227728	0.400173	0.47623	0.492071
GLYMA.19G232000	-0.229424	0.12804	0.806578	0.864582	alpha/beta hydrolase fold
GLYMA.17G257100	-0.232395	0.0663787	0.34309	0.210667
GLYMA.04G197600	-0.234983	1.04817	0.3134	0.29508	TB2/DP1, HVA22 family
GLYMA.09G277200	-0.248789	1.31777	0.432145	0.231487	Saposin-like type B, region 1
GLYMA.15G003200	-0.248789	1.08073	0.374758	0.274969
GLYMA.17G090900	-0.248789	0.569481	0.439775	0.383007	U-box domain
GLYMA.13G340800	-0.248789	0.772612	0.426418	0.284439
GLYMA.05G196400	-0.248789	0.508155	0.503905	0.225307
GLYMA.10G081700	-0.248789	0.475051	0.273214	0.518733	Homeobox KN domain
GLYMA.13G094800	-0.267898	0.244537	0.482588	0.158463	Calmodulin binding protein-like
GLYMA.14G032300	-0.27388	0.394274	0.596527	0.180018
GLYMA.02G015500	-0.280498	0.273929	0.590007	0.186953
GLYMA.05G200800	-0.287024	0.258947	0.321614	0.271089
GLYMA.20G044100	-0.304284	0.502198	0.468412	0.690339	alpha/beta hydrolase fold
GLYMA.04G100200	-0.315903	26.776	2.9257	5.2177	Phosphate-induced protein 1 conserved region
GLYMA.18G265900	-0.315903	0.370953	0.485919	0.951749	UDP-glucoronosyl and UDP-glucosyl transferase
GLYMA.05G149900	-0.318691	0.131107	0.466696	0.252225
GLYMA.04G052200	-0.32279	0.356368	0.531693	0.567276	IQ calmodulin-binding motif
GLYMA.17G134100	-0.323977	0.597525	0.409335	0.369288	Cytochrome P450
GLYMA.09G024600	-0.331251	0.761912	0.282341	0.165732
GLYMA.06G260800	-0.334434	0.114505	0.419018	0.336382
GLYMA.19G173300	-0.339205	0.471433	0.469603	0.275751
GLYMA.16G043200	-0.341899	0.473051	0.312076	0.24352	No apical meristem (NAM) protein
GLYMA.08G253000	-0.341899	0.823698	0.259277	0.294273	Phosphatidylinositol 3- and 4-kinase
GLYMA.06G017800	-0.358972	0.611019	0.561229	0.292778
GLYMA.04G104200	-0.360435	0.253502	0.342478	0.546999
GLYMA.10G142600	-0.364267	0.648419	0.511039	0.403949	Helix-loop-helix DNA-binding domain
GLYMA.17G238300	-0.364267	0.638438	0.349437	0.255854	Plant protein of unknown function
GLYMA.10G157800	-0.371646	0.302106	0.319584	0.378019	Hpt domain
GLYMA.02G288500	-0.380034	0.200734	0.430292	0.196852
GLYMA.03G219100	-0.400792	0.370953	0.691412	0.343964	Histidine kinase-, DNA gyrase B-, and HSP90-like ATPase
GLYMA.06G062100	-0.412765	0.225568	0.363822	0.210781	NAF domain
GLYMA.09G066500	-0.421752	0.293728	0.370677	0.295321	Protein phosphatase 2C
GLYMA.02G226900	-0.422819	0.461627	0.439215	0.182946
GLYMA.07G213100	-0.424156	0.633275	0.22227	0.526132	bZIP transcription factor
GLYMA.06G117200	-0.43073	0.756723	0.453816	0.293827	2OG-Fe(II) oxygenase superfamily
GLYMA.01G096000	-0.432011	0.33257	0.280672	0.334125	PLATZ transcription factor
GLYMA.20G136300	-0.441434	1.17093	0.456409	0.47743	Inositol 1, 3, 4-trisphosphate 5/6-kinase
GLYMA.15G102800	-0.441434	0.345984	0.272463	0.257782
GLYMA.14G201500	-0.447015	0.126331	0.660941	0.176615
GLYMA.20G052900	-0.452323	0.940319	0.335307	0.21529	Sieve element occlusion N-terminus
GLYMA.07G110200	-0.453552	0.409516	0.234616	0.146292	DnaJ domain
GLYMA.10G047800	-0.457376	0.720144	3.30335	3.60992	Rab-GTPase-TBC domain
GLYMA.11G118000	-0.507708	0.748159	0.379168	0.191257
GLYMA.14G164700	-0.515125	0.0494008	0.572911	0.200946	MORN repeat
GLYMA.13G255200	-0.532582	0.317773	0.612304	0.260996	SRF-type transcription factor (DNA-binding and dimerisation domain)
GLYMA.03G215500	-0.538296	1.1682	0.515933	0.31483	Ring finger domain
GLYMA.06G175900	-0.543987	0.419057	0.22263	0.171832
GLYMA.11G017100	-0.545182	0.665697	0.76478	0.605871
GLYMA.15G146000	-0.551352	1.16613	1.01333	0.425835	Pathogenesis-related protein Bet v I family
GLYMA.19G163500	-0.556912	0.418386	0.234897	0.189689
GLYMA.04G242100	-0.56653	0.177002	0.261813	0.154346	GRAS domain family
GLYMA.13G203300	-0.581365	0.402662	0.762256	0.413542	Ring finger domain
GLYMA.17G134500	-0.582399	0.337313	0.474602	0.248295
GLYMA.08G008100	-0.592744	0.248441	0.2606	0.208586
GLYMA.01G031900	-0.626674	0.154196	0.484526	0.140083
GLYMA.05G224400	-0.663827	0.227008	0.556604	0.391012
GLYMA.03G122200	-0.663827	0.931977	0.506326	0.297358	EamA-like transporter family
GLYMA.19G007400	-0.663827	0.737846	0.296051	0.215639
GLYMA.18G250900	-0.663827	1.08073	0.596359	0.192696
GLYMA.06G106700	-0.663827	0.739697	0.515362	0.19964	Heavy-metal-associated domain
GLYMA.11G243200	-0.663827	0.469972	1.55515	0.593933
GLYMA.10G236000	-0.663827	27.776	1.01103	0.253455
GLYMA.16G158200	-0.663827	0.665697	0.87823	0.327285	Major Facilitator Superfamily
GLYMA.01G031800	-0.696248	0.114681	0.307802	0.151553
GLYMA.07G178600	-0.708221	0.285848	0.534072	0.214671	Protein kinase domain
GLYMA.19G024000	-0.714453	0.507632	0.310317	0.25179
GLYMA.02G131500	-0.727957	0.318598	0.377552	0.220383	Carboxyl transferase domain
GLYMA.14G206200	-0.743261	0.878426	0.289826	0.364599
GLYMA.17G001900	-0.75129	0.402662	0.38632	0.198492	Survival motor neuron protein (SMN)
GLYMA.04G245900	-0.758984	0.420826	0.302642	0.231164	non-haem dioxygenase in morphine synthesis N-terminal
GLYMA.06G052700	-0.763362	1.6657	0.541111	0.276107	Cytochrome P450
GLYMA.02G078500	-0.772351	0.522205	0.31233	0.388677
GLYMA.02G254400	-0.786885	0.15414	0.378537	0.44429
GLYMA.06G232100	-0.80133	0.554051	0.330616	0.19377
GLYMA.08G220100	-0.802803	0.223906	0.448358	0.258342
GLYMA.06G312000	-0.805846	1.04421	0.502841	0.527856
GLYMA.12G068500	-0.805846	0.743699	0.281144	0.178655	Protein kinase domain
GLYMA.02G213400	-0.821368	0.387595	0.420446	0.218746
GLYMA.11G143100	-0.828886	0.781174	0.67478	1.39981	Major intrinsic protein
GLYMA.06G256400	-0.833752	0.968259	0.427708	0.161518
GLYMA.02G131700	-0.833752	0.704171	0.387553	0.448415	bZIP transcription factor
GLYMA.16G163200	-0.851454	0.672152	0.434415	0.981521
GLYMA.13G211700	-0.933916	0.0442081	1.49981	1.53201	Adenosylmethionine decarboxylase
GLYMA.07G248100	-0.943935	1.25066	0.958335	0.93224	Heavy-metal-associated domain
GLYMA.20G160200	-0.960809	0.421771	0.311399	0.293661
GLYMA.04G138600	-1.07886	0.635	0.334001	0.407661
GLYMA.10G191000	-1.1044	3.25066	0.791632	0.33737	Myb-like DNA-binding domain
GLYMA.15G134600	-1.1044	0.055643	0.435003	0.381667
GLYMA.11G085900	-1.16633	1.507	0.514416	0.268356	Lethal giant larvae(Lgl) like, C-terminal
GLYMA.11G123300	-1.24879	0.0910023	0.86047	0.413883
GLYMA.14G071400	-1.24879	0.0754202	0.333804	0.410257	bZIP transcription factor
GLYMA.13G211000	-1.24879	0.481272	0.480205	0.35982	F-box domain
GLYMA.09G136800	-1.30126	0.067795	0.290066	0.184725
GLYMA.04G052100	-1.33368	2.137	0.436605	0.794428	Cytochrome P450
GLYMA.04G141400	-1.40079	0.729827	0.667822	0.297564
GLYMA.04G104400	-1.40079	0.665697	1.19011	0.762727
GLYMA.09G066300	-1.47118	0.250659	0.848427	0.510585
GLYMA.20G163900	-1.5383	0.63253	0.747677	0.602013
GLYMA.10G286900	-1.66383	0.250659	0.958482	0.332631	GRAM domain
GLYMA.06G299700	-1.66383	0.080734	0.739745	0.469074
GLYMA.18G275600	-1.94923	0.8032	0.474559	0.263893
GLYMA.20G102000	-1.98575	0.872147	0.788761	0.345307	GRAM domain
GLYMA.09G068400	-2.66383	0.758806	0.742366	0.219841	CCAAT-binding transcription factor (CBF-B/NF-YA) subunit B
GLYMA.13G224400	-2.67663	0.22209	0.454853	0.347227	Dynamin family
GLYMA.02G302400	-2.98575	0.259704	0.53685	0.558331	Ring finger domain

## Sheet: GroupC
Gene	48hai_root hair (Libault et al., 2010b)	48hai_root (Hayashi et al., 2012)	72hai_TRAP-seq	96hai_TRAP-seq	Gene function
GLYMA.01G127700	2.6581	-1.03474	0.474501	0.342555	NB-ARC domain
GLYMA.05G108200	1.92114	-0.712815	0.35112	0.445691	Basic region leucine zipper
GLYMA.15G197100	1.85555	-0.0982361	0.401667	0.212996
GLYMA.18G133100	1.85075	-0.0527331	0.404866	0.175924	Cyclin, C-terminal domain
GLYMA.13G348400	1.7956	-0.441219	0.4524	0.261823	IQ calmodulin-binding motif
GLYMA.05G179800	1.77675	-0.423571	0.474789	0.438773
GLYMA.16G013400	1.5061	-0.696874	0.324066	0.525628	Tubby C 2
GLYMA.08G146600	1.33617	-0.1823	0.713643	0.262204	Ring finger domain
GLYMA.03G139800	1.33617	-0.43864	0.596509	0.393301
GLYMA.20G169200	1.20249	-0.00415488	0.518264	0.833366	Peroxidase
GLYMA.10G149500	1.14353	-1.44978	0.353934	0.514645	Kinesin motor domain
GLYMA.14G215100	1.10669	-0.482695	0.294706	0.168186	linker histone H1 and H5 family
GLYMA.17G153000	1.07314	-0.20502	0.809445	0.277113
GLYMA.11G082500	1.05836	-0.166181	0.657148	0.320065	Divergent CRAL/TRIO domain
GLYMA.18G157300	1.0254	-0.38297	0.586228	0.253988	Ribosomal protein S8e
GLYMA.13G191200	1.01425	-0.279856	0.615774	0.402542	Annexin
GLYMA.11G154700	1.01425	-0.556696	0.644469	0.223473
GLYMA.02G017800	0.982994	-0.694479	0.370021	0.253824
GLYMA.17G087000	0.967306	-0.651494	0.448312	0.243642
GLYMA.10G227300	0.936566	-0.5452	0.558836	0.188373	ABC transporter transmembrane region
GLYMA.06G179200	0.921136	N.A	0.724597	0.407917	Raffinose synthase or seed imbibition protein Sip1
GLYMA.11G224800	0.921136	-0.334303	0.665629	0.368428
GLYMA.01G054400	0.902757	-0.11588	0.374034	0.273975	Protein of unknown function, DUF538
GLYMA.17G051400	0.876742	-0.334303	0.314378	0.300319	CCAAT-binding transcription factor (CBF-B/NF-YA) subunit B
GLYMA.09G041900	0.866688	-0.0476823	0.340781	0.422564
GLYMA.14G193100	0.830938	-0.919266	1.117	0.716654	Putative undecaprenyl diphosphate synthase
GLYMA.08G059700	0.808807	-0.166614	0.442697	0.469708
GLYMA.07G139300	0.751211	-0.215659	0.371588	0.355108
GLYMA.05G029200	0.751211	-0.589023	0.401759	0.230772	Aldehyde dehydrogenase family
GLYMA.08G287500	0.751211	-0.526236	0.439858	0.203265	BURP domain
GLYMA.14G105400	0.744258	-0.287382	0.309017	0.226959
GLYMA.05G143300	0.743349	-0.0421227	0.263943	0.214721	Beta-lactamase superfamily domain
GLYMA.10G217900	0.734723	-0.140035	0.274542	0.239994
GLYMA.13G199500	0.727598	-0.662358	0.499219	0.302837	Annexin
GLYMA.19G018200	0.714685	-0.404693	0.382244	0.166128
GLYMA.18G040200	0.714685	-1.14166	0.518219	0.315832	linker histone H1 and H5 family
GLYMA.11G019500	0.690304	-0.830817	0.402754	0.238727	Ribosomal protein S5, N-terminal domain
GLYMA.12G101800	0.689448	-0.319924	0.417716	0.404828	Xyloglucan endo-transglycosylase (XET) C-terminus
GLYMA.06G260900	0.658101	-0.334303	0.347448	0.189042
GLYMA.16G096500	0.658101	-0.366012	0.328177	0.624785	CTP synthase N-terminus
GLYMA.19G159000	0.658101	-0.278656	0.744745	0.261846	STAS domain
GLYMA.01G187200	0.631629	-0.334303	0.417492	0.575619
GLYMA.19G158900	0.621575	-0.111003	0.344955	0.29191
GLYMA.08G344200	0.610277	-0.910496	1.36826	0.236202
GLYMA.15G276000	0.599208	-0.157426	0.476136	0.285857
GLYMA.01G199100	0.596937	-0.0175681	0.358542	0.227342
GLYMA.17G105700	0.591828	-0.122	0.344809	0.234064	Elongation factor Tu GTP binding domain
GLYMA.17G103500	0.577181	-0.111911	1.3967	1.09365	Glycosyl hydrolases family 18
GLYMA.01G213100	0.572146	-1.04212	0.241126	0.201549	Domain of unknown function (DUF296)
GLYMA.18G220100	0.550298	-0.442556	0.646712	0.359926	GRAS domain family
GLYMA.09G063000	0.549167	-0.0280958	0.294153	0.18725	Flavin containing amine oxidoreductase
GLYMA.18G002000	0.54512	-0.525024	0.644309	0.254956
GLYMA.10G222500	0.540314	-0.281836	0.32662	0.199041	Peroxidase
GLYMA.13G342000	0.53916	-0.505415	0.310948	0.195636	Core histone H2A/H2B/H3/H4
GLYMA.05G155600	0.538802	-0.725728	0.463854	0.577286
GLYMA.05G040300	0.528818	-0.334303	3.70358	5.10576	Raffinose synthase or seed imbibition protein Sip1
GLYMA.03G192000	0.516745	-0.128985	0.273164	0.263162
GLYMA.01G211000	0.483015	-0.458039	0.885967	0.356269	Glycosyl hydrolases family 32 N-terminal domain
GLYMA.17G052900	0.461704	-1.50423	0.798702	0.195829	Peroxidase
GLYMA.18G018600	0.458756	-0.910878	0.37075	0.215679	Myo-inositol-1-phosphate synthase
GLYMA.19G195300	0.45748	-0.37793	0.441008	0.210427	Kinesin motor domain
GLYMA.08G245000	0.457387	-0.490098	0.466948	0.221775	Core histone H2A/H2B/H3/H4
GLYMA.04G091800	0.422034	-0.919948	0.266591	0.203468	Xylanase inhibitor N-terminal
GLYMA.12G201000	0.419831	-0.214009	0.280949	0.268609
GLYMA.14G028000	0.414176	-0.694199	0.582253	0.49442
GLYMA.20G170000	0.400304	-0.0885145	0.478783	0.180004
GLYMA.04G240900	0.392481	-0.0136037	0.322287	0.156113
GLYMA.07G034400	0.388641	-0.44796	0.513283	0.4244	Kelch motif
GLYMA.18G040000	0.37883	-0.366575	0.225037	0.202296	Transcriptional regulator DELLA protein N terminal
GLYMA.18G024800	0.377461	-0.599386	0.473036	0.264619	Eukaryotic translation initiation factor 2 alpha subunit
GLYMA.10G179800	0.374992	-0.249056	0.224067	0.176859	Uncharacterised conserved protein (DUF2361)
GLYMA.05G058700	0.374141	-0.652543	0.257494	0.183931
GLYMA.11G140800	0.344838	-0.247716	0.453303	0.313097	Thaumatin family
GLYMA.06G127300	0.336173	-0.126708	0.493032	0.565514	Wall-associated receptor kinase C-terminal
GLYMA.01G220600	0.336173	-0.052436	0.544484	0.211284	Major intrinsic protein
GLYMA.06G224200	0.336173	N.A	1.45101	1.30464
GLYMA.20G102100	0.336173	-0.241194	0.735229	0.313657	GRAM domain
GLYMA.07G269400	0.336173	-0.334303	0.466906	0.373488	Glycosyl hydrolases family 17
GLYMA.11G028800	0.336173	-0.334303	0.539482	0.339736	Domain of unknown function (DUF296)
GLYMA.08G131600	0.331644	-0.462628	0.379019	0.345436	Plant specific eukaryotic initiation factor 4B
GLYMA.08G052600	0.322125	-0.383305	0.332303	0.222454	linker histone H1 and H5 family
GLYMA.17G063200	0.316837	-0.650035	0.555769	0.286828	Centromere kinetochore component CENP-T
GLYMA.17G144700	0.309701	-0.276256	0.223914	0.20087	Homeobox domain
GLYMA.07G253900	0.307027	-0.0727633	0.324173	0.263246	Protein phosphatase 2C
GLYMA.19G021800	0.300549	-0.334303	0.473696	0.254933	Helicase conserved C-terminal domain
GLYMA.08G006400	0.293529	-0.501106	0.31845	0.179794	Staphylococcal nuclease homologue
GLYMA.14G037100	0.293529	-0.222245	0.51386	0.190979	Cyclin, C-terminal domain
GLYMA.04G081100	0.293104	-0.426422	0.353806	0.809551
GLYMA.07G266400	0.288868	-0.427413	0.512198	0.468518	Armadillo/beta-catenin-like repeat
GLYMA.11G100700	0.283706	-0.321128	0.35875	0.273877	Brix domain
GLYMA.12G030000	0.280678	-0.717951	0.367173	0.334176	Protein kinase domain
GLYMA.03G257300	0.28032	-0.222882	0.325314	0.212531	Telomere stability and silencing
GLYMA.20G155400	0.27884	-0.204394	0.295706	0.164469
GLYMA.06G225700	0.277678	-0.152306	0.286709	0.170274	MA3 domain
GLYMA.07G208300	0.275419	-0.101643	0.354496	0.191425
GLYMA.06G229900	0.273111	-0.550753	0.458526	0.438403
GLYMA.15G011500	0.270585	-0.270457	0.573452	0.382864	TLC ATP/ADP transporter
GLYMA.10G090000	0.265784	-0.252403	0.639522	0.298578
GLYMA.15G023800	0.265784	-0.0108166	0.480239	0.749834	Glycosyl hydrolases family 35
GLYMA.05G245100	0.253078	-0.302099	0.366747	0.181767
GLYMA.07G265400	0.250655	-0.303053	0.501553	0.356276
GLYMA.12G228800	0.249238	-0.510829	0.267141	0.176084
GLYMA.04G076200	0.243286	-0.266055	0.512443	0.251825	Plant zinc cluster domain
GLYMA.05G145000	0.243064	-1.09786	0.890406	0.342975
GLYMA.02G310600	0.238141	-0.0729555	0.428802	0.228602	Protein of unknown function (DUF632)
GLYMA.06G071000	0.236638	-1.65164	1.15823	0.62946	Protein of unknown function (DUF642)
GLYMA.14G098200	0.23308	-0.334303	0.364213	0.226802
GLYMA.04G038800	0.229258	-0.538099	0.362816	0.370496	VID27 cytoplasmic protein
GLYMA.11G077400	0.229258	-0.386771	0.521841	0.364749
GLYMA.20G217800	0.225142	-0.315131	0.301309	0.183314
GLYMA.18G298100	0.21899	-0.435134	0.383045	0.137565	TCP-1/cpn60 chaperonin family
GLYMA.13G132100	0.218308	-0.584112	0.366047	0.249378	Core histone H2A/H2B/H3/H4
GLYMA.06G082500	0.208794	-0.618096	0.256962	0.200723	RNA polymerase I-associated factor PAF67
GLYMA.20G138100	0.19867	-0.334303	0.475951	0.411157	Protein tyrosine kinase
GLYMA.14G139700	0.19867	-0.380846	0.511488	0.359113	bZIP transcription factor
GLYMA.08G186800	0.195996	-0.232858	0.337058	0.212556	ATPase family associated with various cellular activities (AAA)
GLYMA.13G126400	0.19043	-1.17965	0.277435	0.16502	Ribosomal protein L14p/L23e
GLYMA.08G173500	0.187728	-0.239215	0.292301	0.157576	Helicase conserved C-terminal domain
GLYMA.05G003400	0.18417	-0.23517	0.36378	0.291458	RNA recognition motif. (a.k.a. RRM, RBD, or RNP domain)
GLYMA.12G224800	0.157599	-0.398434	0.307794	0.207418
GLYMA.18G276200	0.155601	-0.119036	0.455151	0.272489	DNA-directed RNA polymerase N-terminal
GLYMA.01G243400	0.155601	-0.334303	0.538461	0.384966
GLYMA.19G145400	0.15397	-0.0887263	0.238809	0.192971	C2 domain
GLYMA.04G217300	0.14976	-0.015235	0.342173	0.234516	ATP cone domain
GLYMA.20G218100	0.141445	-0.0855597	0.582355	0.19389	Glycosyl transferases group 1
GLYMA.08G020900	0.138234	-0.682227	0.877689	0.65273	AP2 domain
GLYMA.11G067300	0.137061	-0.0392706	0.346942	0.148996	U1 small nuclear ribonucleoprotein of 70kDa MW N terminal
GLYMA.03G002400	0.13577	-0.432484	0.466417	0.166623	Eukaryotic translation initiation factor eIF2A
GLYMA.19G138700	0.134539	-0.151155	0.355072	0.37962
GLYMA.05G203700	0.129722	-0.203958	0.584032	0.328056
GLYMA.09G168300	0.128941	-0.380846	0.297973	0.815063	Glycosyl hydrolase family 14
GLYMA.18G266200	0.122578	-0.488775	0.460851	0.369666	Core histone H2A/H2B/H3/H4
GLYMA.09G270000	0.119362	-0.317815	0.526309	0.305033	GRAS domain family
GLYMA.15G165300	0.113781	-0.221829	0.252343	0.161858	A49-like RNA polymerase I associated factor
GLYMA.08G283100	0.109104	-0.139925	0.318109	0.296579
GLYMA.16G100600	0.106691	-0.411266	0.348821	0.214353	SAM domain (Sterile alpha motif)
GLYMA.03G023500	0.102501	-0.0567695	0.460832	0.257278	Domain of unknown function (DUF296)
GLYMA.07G260700	0.0951651	-0.334303	0.510175	0.412981	Senescence regulator
GLYMA.14G010200	0.0792649	-0.0176697	0.318544	0.283952
GLYMA.17G131100	0.0704397	-0.0563732	0.306716	0.139363
GLYMA.13G226500	0.0578721	-0.282671	0.564634	0.161218	DNA polymerase III, delta subunit
GLYMA.03G254500	0.0523803	-0.126195	0.269406	0.182581	F-box domain
GLYMA.03G086200	0.0266644	-0.391122	0.324759	0.227056	Tetratricopeptide repeat
GLYMA.08G101500	0.0258331	-0.633864	0.403109	0.341774
GLYMA.16G173700	0.0206714	-0.400156	0.317302	0.24846	ATPase family associated with various cellular activities (AAA)
GLYMA.12G119800	0.0193161	-0.323415	0.444649	0.371457
GLYMA.13G235000	0.0188815	-0.00420962	0.263578	0.303658
GLYMA.06G298400	0.0142451	-0.556696	1.4172	0.533934	Wound-induced protein
GLYMA.20G190200	0.0142451	-0.133606	0.339198	0.266319	BING4CT (NUC141) domain
GLYMA.11G084500	0.00952271	-0.148748	0.232036	0.211213	Cyclin, C-terminal domain
GLYMA.04G032600	0.0093629	-0.100168	0.480808	0.196136
GLYMA.03G172200	0.00660506	-0.114945	0.240924	0.148791	PCI domain

## Sheet: GroupD
Gene	48hai_root hair (Libault et al., 2010b)	48hai_root (Hayashi et al., 2012)	72hai_TRAP-seq	96hai_TRAP-seq	Gene function
GLYMA.06G010200	N.A	-0.166079	0.320939	0.523022	bZIP transcription factor
GLYMA.03G078400	N.A	-0.1968	0.78412	0.384571
GLYMA.19G239800	N.A	-0.27541	0.486691	0.511565	Shikimate dehydrogenase substrate binding domain
GLYMA.10G281800	N.A	-0.334303	0.95893	0.493025
GLYMA.17G153300	N.A	-0.334303	1.04494	0.460899	POT family
GLYMA.10G229300	N.A	-0.441219	1.34696	0.235864
GLYMA.07G192700	N.A	-0.471807	3.10729	1.34162	Serine carboxypeptidase
GLYMA.18G228600	N.A	-0.656232	0.450846	0.405054	LysM domain
GLYMA.16G206900	N.A	-0.721327	0.490122	0.389666
GLYMA.02G182300	N.A	-1.0448	0.717401	0.409087
GLYMA.08G076100	N.A	-27.1103	3.32829	1.66118	VIT family
GLYMA.13G237100	N.A	-27.1103	0.791624	0.706586
GLYMA.02G168200	N.A	N.A	0.520771	0.25369
GLYMA.03G181000	N.A	N.A	3.26947	1.15008
GLYMA.10G198800	N.A	N.A	3.31432	4.98238	Globin
GLYMA.11G179100	N.A	N.A	1.0155	0.699173	Aluminium activated malate transporter
GLYMA.12G176200	N.A	N.A	2.54037	1.65538
GLYMA.16G138500	N.A	N.A	2.56284	3.50959
GLYMA.19G185900	N.A	N.A	1.30988	0.705699	Eukaryotic-type carbonic anhydrase
GLYMA.20G199300	N.A	N.A	1.04966	0.630913	Myb-like DNA-binding domain
GLYMA.03G220700	-0.00303287	-0.230403	0.249409	0.142301
GLYMA.09G249100	-0.00380133	-0.774097	0.29062	0.171463	Glutamine amidotransferase domain
GLYMA.19G215500	-0.0117501	-0.0632763	0.984673	0.287985
GLYMA.17G114700	-0.0263969	-0.0447969	0.389316	0.35985	SPX domain
GLYMA.06G261000	-0.0263969	-27.1103	0.708872	0.37559	Protein tyrosine kinase
GLYMA.03G090000	-0.0315586	-0.495767	0.244509	0.238476	Calponin homology (CH) domain
GLYMA.13G083400	-0.0357956	-0.305157	0.411028	0.302214	Phosphatidylinositol-4-phosphate 5-Kinase
GLYMA.08G256300	-0.0468539	-0.181689	0.506568	0.197431
GLYMA.10G163300	-0.0478374	-0.458911	0.328421	0.402374
GLYMA.04G218300	-0.0513253	-0.0168909	0.670288	0.201094	Leucine rich repeat
GLYMA.07G172000	-0.0532385	-0.038062	0.345792	0.323018
GLYMA.02G281200	-0.0677237	-0.108422	0.298303	0.181872
GLYMA.07G047400	-0.0707364	-0.890204	0.529037	0.409414	Protein of unknown function (DUF1295)
GLYMA.19G101600	-0.0788643	-0.128494	0.295755	0.174869
GLYMA.05G225900	-0.0788643	-1.3343	0.410317	0.22118
GLYMA.19G043000	-0.0967862	-0.334303	0.316202	0.537098	Proline dehydrogenase
GLYMA.17G111400	-0.102289	-0.0881429	0.59244	0.439088	Raffinose synthase or seed imbibition protein Sip1
GLYMA.03G255100	-0.104399	-0.421766	0.388153	0.349485
GLYMA.15G106900	-0.106917	-0.146676	0.433023	0.14231	RNA recognition motif. (a.k.a. RRM, RBD, or RNP domain)
GLYMA.03G056500	-0.112287	-0.257851	0.306501	0.269595	Rdx family
GLYMA.11G194700	-0.120972	-0.444793	0.416636	0.243553
GLYMA.05G042400	-0.123258	-0.205979	0.294117	0.278432	Quinolinate synthetase A protein
GLYMA.11G014400	-0.140457	-0.313767	0.394104	0.239049	FKBP-type peptidyl-prolyl cis-trans isomerase
GLYMA.18G034600	-0.149254	-0.334303	0.402701	0.483149	Regulator of chromosome condensation (RCC1) repeat
GLYMA.10G081400	-0.156867	-0.21284	0.284327	0.216118	Ribosomal protein S8e
GLYMA.11G222600	-0.163256	-0.101744	0.42107	0.632881	Protein phosphatase 2C
GLYMA.19G077000	-0.1784	-0.180829	0.277064	0.420772	Ankyrin repeats (many copies)
GLYMA.19G162000	-0.180744	-0.20557	0.258402	0.168698	KH domain
GLYMA.12G175000	-0.184659	-1.03474	0.560855	0.986378	Ion transport protein
GLYMA.15G237600	-0.211315	-0.104822	0.453669	0.152665
GLYMA.14G162300	-0.212505	-0.278808	0.510459	0.301593
GLYMA.05G018800	-0.216368	-0.117492	0.250983	0.153979	K-box region
GLYMA.03G205900	-0.223254	-0.0223595	0.55036	0.348923	Transferrin receptor-like dimerisation domain
GLYMA.12G065100	-0.225254	-0.452013	0.473106	0.359444	Core histone H2A/H2B/H3/H4
GLYMA.07G034700	-0.226508	-0.267472	0.2174	0.154588	WD domain, G-beta repeat
GLYMA.19G242400	-0.241594	-0.116528	0.395942	0.172172
GLYMA.14G010500	-0.24445	-0.0243827	0.472157	0.412268	Raffinose synthase or seed imbibition protein Sip1
GLYMA.10G122200	-0.244601	-0.24026	0.224485	0.150259
GLYMA.03G229800	-0.248789	-0.334303	0.717621	0.406162	Glycosyl transferase family 8
GLYMA.08G095000	-0.278537	-0.0479304	0.33889	0.143032	ANTH domain
GLYMA.15G129200	-0.280498	-0.957299	0.216781	0.351734	Peroxidase
GLYMA.08G140200	-0.297699	-0.508333	0.447913	0.348174
GLYMA.17G023600	-0.32434	-0.223827	0.270439	0.220911
GLYMA.13G092500	-0.332621	-0.857865	0.588533	0.4019
GLYMA.17G067800	-0.333002	-1.02019	0.300075	0.42902
GLYMA.04G068700	-0.337783	-0.081611	0.276547	0.162495
GLYMA.05G236400	-0.354142	-0.143972	0.528561	0.372687	Glycosyl hydrolase family 9
GLYMA.08G329300	-0.37432	-0.707762	0.355256	0.237401	Histone-like transcription factor (CBF/NF-Y) and archaeal histone
GLYMA.03G197300	-0.427387	-0.3865	0.466972	0.236085	Kinesin motor domain
GLYMA.13G127500	-0.437551	-0.00245992	0.351829	0.530025
GLYMA.10G005100	-0.441434	-0.115294	0.512319	0.347312
GLYMA.07G125600	-0.441434	-0.334303	0.42456	0.425348
GLYMA.13G219900	-0.471182	-0.435587	0.689263	0.307918	TCP family transcription factor
GLYMA.19G148900	-0.483848	-0.0123754	0.384714	0.202919	Zinc finger, C3HC4 type (RING finger)
GLYMA.14G061800	-0.489797	-0.575312	1.16819	1.15074	Transferase family
GLYMA.09G185500	-0.490495	0	0.965651	0.388796
GLYMA.05G198900	-0.526323	-0.870356	0.535749	0.43563
GLYMA.17G257200	-0.539838	-0.138134	0.442717	0.495437	Possible lysine decarboxylase
GLYMA.03G105300	-0.593768	-0.520557	0.322734	0.183045	ATP synthase, Delta/Epsilon chain, beta-sandwich domain
GLYMA.17G054600	-0.614917	-1.91927	0.540617	1.02264	Cytokinin dehydrogenase 1, FAD and cytokinin binding
GLYMA.09G139600	-0.663827	-27.1103	0.767179	0.625599
GLYMA.08G346900	-0.663827	-0.0123754	0.486244	0.280153	Protein of unknown function (DUF760)
GLYMA.14G029100	-0.663827	-0.514876	0.656753	0.498601
GLYMA.06G221700	-0.663827	-0.704672	1.20713	0.25619	Peroxidase
GLYMA.20G248900	-0.694854	-1.65623	0.431191	0.331623
GLYMA.19G086700	-0.81583	-0.81973	0.651748	0.423158
GLYMA.05G197500	-0.865461	-0.164379	0.469372	0.247304	GAT domain
GLYMA.17G149300	-0.886219	-2.14166	0.355095	0.309702	Casein kinase II regulatory subunit
GLYMA.05G010600	-0.96639	-0.420718	0.250637	0.239733
GLYMA.13G199300	-1.01746	-0.263914	0.559481	0.147503
GLYMA.01G006000	-1.01746	-1.11191	0.493001	0.190567
GLYMA.15G157700	-1.04234	-0.589561	0.391395	0.353309	Methyltransferase domain
GLYMA.01G239300	-1.24879	-0.919266	0.459307	0.557022	alpha/beta hydrolase fold
GLYMA.03G038600	-1.36427	-0.886845	0.569174	1.01982	Peroxidase
GLYMA.16G020200	-1.98575	-0.427413	0.303228	0.228874	Protein kinase domain
GLYMA.13G365300	-2.47118	-0.218826	0.44972	0.457652	Tetratricopeptide repeat
