# Supplementary material for: High-Resolution Translatome Analysis Reveals Cortical Cell Programs During Early Soybean Nodulation
Source: Front Plant Sci. 2022 Apr 14;13:820348. doi: 10.3389/fpls.2022.820348 (PMC9048599; doi:10.3389/fpls.2022.820348)
Supplement: Supplementary Table 3 — Comparison of nodulation gene expression in TRAP-seq and previous RNA-seq data. [file Table_3.xlsx]

## Sheet: Sheet1
		Normalized expression of Log2FC
Gene		48hai_root hair (Libault et al., 2010b)	48hai_root (Hayashi et al., 2012)	72hai_TRAP-seq	96hai_TRAP-seq
GmNIN-1a	Glyma.04g000600	3.5061	1.59684	1.34826	0.709116
GmNIN-1b	Glyma.06g000400	N.S	0.402662	0.558789	0.325201
GmNIN-2a	Glyma.02g311000	5.35854	2.15755	2.18713	2.42082
GmNIN-2b	Glyma.14g001600	2.99914	1.38559	1.35304	1.14315
GmNSP1a	Glyma.16g008200	1.02805	0.987625	0.956367	0.416144
GmNSP1b	Glyma.07g039400	N.S	0.370241	-0.0122176	0.00190957
GmNSP2a	Glyma.04g251900	N.S	1.31777	-0.0701903	0.135749
GmNSP2b	Glyma.06g110800	-0.0263969	3.25066	0.665932	1.34112
GmENOD40a	Glyma.01g028500	5.14353	3.30441	1.45508	1.47042
GmENOD40b	Glyma.02G036800	N.S	3.22959	2.4291	2.29398
GmERN1a	Glyma.19g113100	0.178632	1.3403	0.123275	0.618536
GmERN1b	Glyma.16g040000	0.210642	3.6657	0.827691	1.29817
*N.S : Not significant
