# Supplementary material for: High-Resolution Translatome Analysis Reveals Cortical Cell Programs During Early Soybean Nodulation
Source: Front Plant Sci. 2022 Apr 14;13:820348. doi: 10.3389/fpls.2022.820348 (PMC9048599; doi:10.3389/fpls.2022.820348)
Supplement: Supplementary Table 5 — Primer used for this study. [file Table_5.xlsx]

## Sheet: Sheet1
Supplementary Table 4.
Name	Sequences
Primer for the Glyma.18g300800p:GUS
Glyma.18g300800pro-F	GGGGACAAGTTTGTACAAAAAAGCAGGCT GGCTACCACAGAAGACAAAGAAT
Glyma.18g300800pro-R	GGGGACCACTTTGTACAAGAAAGCTGGGT catcagaagagtgaaggttctaca
Primers for the RNAi constructs
Glyma.15G012100-RNAi-F	AAAAAGCAGGCTTAGGCGACCTCCTCCACATA
Glyma.15G012100-RNAi-R	AGAAAGCTGGGTACTCATTCCAAGTCACTGCC
Primer for the Promoter:GUS constructs
Glyma.15G012100_F	TCGTGGGGGGGCCCGGTACCgtgacgttattaatgttgaagttgtt
Glyma.15G012100_R	TTGTTGATAAACTTAATTAAaatagtgtggaacaaatagtgacca
Glyma.12G197300_F	TCGTGGGGGGGCCCGGTACCggcatctcatggcacaattc
Glyma.12G197300_R	TTGTTGATAAACTTAATTAAttgatagctacttactttgtgtgaatc
Glyma.04G244200_F	CGACCTCGTGGGGGGGCCCGGTACCcctaatttggggtgatatatacaaaa
Glyma.04G244200_R	CAAACTTGTTGATAAACTTAATTAAgacagggcacgttatattgg
Glyma.17G103500_F	CGACCTCGTGGGGGGGCCCGGTACCggtggttgattcaagtgatga
Glyma.17G103500_R	CAAACTTGTTGATAAACTTAATTAAgttatgacaaacaaagttgctaaaa
Primer for the realtime-PCR
GmEnod40a-qF	TCTCTCTTGAGTGGCAGAAGCA
GmEnod40a-qR	TGGAGTCCATTGCCTTTTCG
Glyma.15G012100-qF	GTGAGCAGCAAGTGGGCTAT
Glyma.15G012100-qR	ATCGACCCCCACCACATCTA
Glyma.13G361700-qF	TCCTTCCCTCTTGCATGGTC
Glyma.13G361700-qR	CGATCCCCACCAAGTTTCCA
